# Supplementary material for: Single-Cell Profiling Reveals Heterogeneity of Primary and Lymph Node Metastatic Tumors and Immune Cell Populations and Discovers Important Prognostic Significance of CCDC43 in Oral Squamous Cell Carcinoma
Source: Front Immunol. 2022 Mar 24;13:843322. doi: 10.3389/fimmu.2022.843322 (PMC8986980; doi:10.3389/fimmu.2022.843322)
Supplement: Supplementary file 1 [file DataSheet_1.zip]

Archive with 4 entries (4 files):
- Supplementary data/Supplementary figures.docx
- Supplementary data/Table S1.docx
- Supplementary data/Table S2.docx
- Supplementary data/Table S3.xlsx
