# Supplementary material for: Single-Cell Profiling Reveals Heterogeneity of Primary and Lymph Node Metastatic Tumors and Immune Cell Populations and Discovers Important Prognostic Significance of CCDC43 in Oral Squamous Cell Carcinoma
Source: Front Immunol. 2022 Mar 24;13:843322. doi: 10.3389/fimmu.2022.843322 (PMC8986980; doi:10.3389/fimmu.2022.843322)
Supplement: Supplementary file 1 [file DataSheet_1.zip › Supplementary data/Table S3.xlsx]

## Sheet: Sheet1
Table S3. Univariate cox hazard analysis of DEGs from pseudotime trajectory analysis
Gene Symbol	Hazard ratio	Hazard ratio 95% confidence interval low	Hazard ratio 95% confidence interval high	P-value
GNPDA1	1.12856	1.0704	1.18987	7.45915e-06
CCDC43	1.19707	1.09364	1.31028	9.56674e-05
GNG10	1.10952	1.05296	1.16911	9.88679e-05
PGK1	1.00568	1.0028	1.00856	0.000107697
RCL1	1.10711	1.05151	1.16565	0.000108533
LMO3	3.3071	1.80402	6.06252	0.000109703
MMADHC	1.02256	1.01073	1.03452	0.000170634
MCFD2	1.06653	1.03113	1.10315	0.000184465
TOMM34	1.0359	1.0166	1.05557	0.000237338
NR0B1	1.27361	1.11876	1.44991	0.000255695
UHRF2	1.13882	1.06196	1.22124	0.000265971
SNX3	1.01395	1.0064	1.02156	0.000280069
RBM18	1.15339	1.06706	1.2467	0.000324003
SEC11A	1.0667	1.02956	1.10519	0.00035616
HS3ST1	1.13829	1.06004	1.22231	0.000364656
ARL6IP1	1.01707	1.00763	1.0266	0.000373388
PCMT1	1.03884	1.01704	1.06112	0.000430162
CSRP2	0.919427	0.877293	0.963584	0.00044828
ALDOA	1.00405	1.00176	1.00635	0.000519185
NRAS	1.03486	1.01493	1.05518	0.00055392
PLGRKT	1.03297	1.01411	1.05219	0.000561087
TOR4A	1.04754	1.02018	1.07564	0.000583638
TMEM144	2.96547	1.59301	5.52036	0.000606757
ADA	1.03007	1.01272	1.04771	0.000627972
TAF7	1.02616	1.01105	1.0415	0.000647646
MRPL49	1.0318	1.0134	1.05053	0.000647895
WDR55	1.37028	1.13794	1.65004	0.00089007
ATG5	1.07276	1.02917	1.1182	0.000905911
SPCS3	1.0448	1.01782	1.0725	0.00102811
POLE3	1.01676	1.00671	1.02691	0.00103801
NMD3	1.05403	1.0213	1.08781	0.00107862
HIST1H3C	1.11238	1.0434	1.18591	0.0011113
LSM12	1.28283	1.10423	1.49033	0.00112968
CAPZA1	1.02111	1.00831	1.03409	0.00117753
AIG1	1.14028	1.05308	1.2347	0.00122043
MRPL10	1.073	1.02797	1.12001	0.00127751
HADHB	1.02591	1.01005	1.04201	0.00128633
CCNDBP1	1.13461	1.05017	1.22585	0.001372
UBAC2	1.04719	1.01794	1.07728	0.00142162
POU3F1	0.916314	0.86838	0.966894	0.00143232
SNX14	1.21372	1.07731	1.3674	0.00145151
BCAS2	1.02968	1.01122	1.04848	0.00153014
PRR11	1.06632	1.02477	1.10957	0.0015451
PPP6R3	1.05809	1.02171	1.09576	0.00155859
ACO1	1.15133	1.05506	1.25638	0.00156105
FAM210A	1.09398	1.03468	1.15668	0.00158415
TMEM192	1.59919	1.19346	2.14287	0.00166419
C7orf25	12.0185	2.54751	56.7004	0.00168145
IMPG2	3.82469e-09	1.97143e-14	0.000742012	0.00180871
C6orf120	1.12018	1.04234	1.20384	0.00201127
PSMD14	1.06049	1.02155	1.10091	0.00209024
SLC7A14	2.54072e+10	5189.87	1.24382e+17	0.00230046
TXNDC9	1.03944	1.01388	1.06564	0.00232237
MB21D1	1.10159	1.03508	1.17237	0.00232473
PRELID2	1.96768	1.2715	3.04504	0.00238079
DCTD	1.04969	1.01727	1.08315	0.00244755
CUL9	0.709912	0.56877	0.886078	0.00245029
STC1	1.01481	1.00517	1.02455	0.00254221
SAR1A	1.06768	1.02318	1.11411	0.00256879
PCGF2	1.05185	1.01782	1.08703	0.00259092
MYL12B	1.0006	1.00021	1.00099	0.0028204
HAUS6	1.14067	1.04609	1.24381	0.00287993
CPVL	1.05614	1.0188	1.09485	0.00293736
PSMD10	1.04112	1.0138	1.06916	0.00296978
ERLIN1	1.08347	1.0274	1.1426	0.00310597
CCNC	1.05223	1.01729	1.08838	0.00312735
DARS	1.03836	1.01259	1.06479	0.00332347
NUDCD1	1.08295	1.02639	1.14263	0.00359707
TIMM8A	1.12407	1.03894	1.21617	0.00360576
ATP5F1	1.01693	1.00547	1.02852	0.00369113
TMBIM6	1.00966	1.00313	1.01624	0.00370056
KLHL7-AS1	1.78942	1.20718	2.65248	0.00376104
INIP	1.13219	1.04074	1.23169	0.00386413
PSMG1	1.03668	1.01159	1.0624	0.00395517
KCNJ15	1.10125	1.03112	1.17614	0.00406632
GATSL3	0.537412	0.351794	0.820969	0.00407289
2021-09-15	1.00709	1.00224	1.01197	0.00414148
HADHA	1.0172	1.0054	1.02915	0.00418454
HIST1H3J	2.41592	1.32069	4.41944	0.00420099
LAMTOR1	1.0074	1.00232	1.01251	0.00425052
RRAS2	1.04598	1.01423	1.07873	0.0042619
HDAC3	1.08225	1.02485	1.14287	0.00447312
ZNF134	1.21436	1.06205	1.38852	0.00450675
SLC25A51	1.11048	1.03267	1.19416	0.00469427
ATIC	1.0378	1.01138	1.06491	0.0048063
SFT2D1	1.07453	1.02214	1.12961	0.00482454
MTRF1L	1.77425	1.18963	2.64617	0.00493353
UBE2Q2P1	0.172449	0.0506266	0.587413	0.00494253
GPR180	1.30189	1.083	1.56501	0.00497054
GPN3	1.07931	1.02328	1.13841	0.00501298
TAX1BP1	1.05785	1.017	1.10035	0.00512997
METTL2A	1.17005	1.04741	1.30705	0.00543922
BNIP3	1.02662	1.00778	1.04581	0.00544283
MRPL45	1.0166	1.00486	1.02847	0.00545264
FAH	1.15539	1.04343	1.27938	0.00548046
RAB3GAP1	1.09549	1.02711	1.16843	0.00554925
MTFP1	1.12623	1.03544	1.22499	0.00557246
SELT	1.01791	1.00518	1.0308	0.00569229
EMC7	1.02884	1.0083	1.0498	0.00571641
PSMA5	1.03203	1.00916	1.05542	0.00583458
CALCOCO2	1.08948	1.02488	1.15816	0.00599605
MGST1	1.03713	1.0105	1.06446	0.00601583
KYNU	1.09414	1.02608	1.16671	0.00603474
REEP5	1.0392	1.01105	1.06813	0.00606343
NEU1	1.05908	1.01634	1.10362	0.00631121
GDE1	1.06733	1.01856	1.11843	0.00632271
GTF2B	1.07897	1.02157	1.1396	0.00642482
MORF4L2	1.0111	1.0031	1.01917	0.00643178
GAST	1.01521	1.00423	1.02631	0.00653175
ASNSD1	1.03245	1.00895	1.05649	0.00654959
SNX6	1.02806	1.00772	1.04881	0.00663312
PPP1CA	1.00657	1.00181	1.01135	0.00674745
SLC25A24	1.10204	1.02721	1.18233	0.00676738
C15orf57	2.26624	1.2508	4.10605	0.00697694
HAUS2	1.10205	1.02672	1.1829	0.00714651
LRRC57	1.29175	1.07176	1.5569	0.00719966
PAIP2	1.05974	1.01581	1.10557	0.00722376
MBP	1.28839	1.07065	1.55043	0.00730441
FAM49B	1.0745	1.0195	1.13247	0.00735799
NECAP2	1.07077	1.01853	1.1257	0.00738008
SPON2	0.972828	0.953414	0.992637	0.00739353
EIF2AK4	1.18771	1.04699	1.34735	0.00750361
PFDN1	1.03367	1.00885	1.05909	0.00756247
RNF121	1.0546	1.01424	1.09656	0.00758619
ETF1	1.02808	1.00736	1.04922	0.00767579
KPNB1	1.02901	1.00758	1.05091	0.00774555
LARGE	0.668978	0.497195	0.900112	0.00793136
DDX52	1.11746	1.02929	1.21318	0.00808386
POMP	1.0095	1.00246	1.01658	0.00810429
VDAC1	1.01029	1.00266	1.01799	0.0081454
PHB	1.02388	1.00613	1.04194	0.00816137
EZR	1.00395	1.00102	1.00688	0.00820677
MYL12A	1.00198	1.00051	1.00346	0.00829369
MRPL39	1.02677	1.00681	1.04712	0.00834299
TMCO1	1.06125	1.01534	1.10923	0.00842556
EIF2S2	1.01014	1.00259	1.01776	0.00842904
UBE2D3	1.03277	1.00827	1.05786	0.00847202
MRPS23	1.05714	1.01421	1.1019	0.00861937
PRDX3	1.02156	1.00542	1.03796	0.00864693
GTF2A2	1.04157	1.01037	1.07373	0.00867248
PPIAL4D	444683	26.5917	7.43629e+09	0.00876301
CCNB1	1.01232	1.00308	1.02163	0.0088244
TANK	1.10382	1.02505	1.18864	0.00892377
HMMR	1.07423	1.01807	1.1335	0.00896144
DDIT4	1.00239	1.0006	1.00419	0.00898994
RPE	1.07326	1.01773	1.13182	0.0090953
FOSL1	1.00564	1.0014	1.0099	0.00911924
CALM3	1.01478	1.00364	1.02605	0.00918361
SLC30A6	1.13565	1.03199	1.24972	0.00919477
NUP37	1.05935	1.01433	1.10636	0.00925768
POM121L10P	6.62532e+18	41505.2	1.05757e+33	0.00939759
PGRMC1	1.01388	1.00336	1.0245	0.00956669
KARS	1.02121	1.00505	1.03763	0.00989278
ESD	1.03455	1.00816	1.06163	0.00999158
SLC25A45	0.342292	0.151401	0.773866	0.00999759
LASP1	1.01862	1.00441	1.03302	0.0100548
CAPZA2	1.06045	1.01406	1.10896	0.0101113
SKA2	1.04237	1.00987	1.07591	0.0102449
EXPH5	0.733554	0.57903	0.929316	0.0102475
SFXN1	1.08438	1.01902	1.15394	0.0106549
CCBE1	1.28325	1.05889	1.55515	0.0109732
ERP44	1.03943	1.0089	1.07088	0.0109969
WDR77	1.05167	1.01158	1.09336	0.0110707
SHMT2	1.02321	1.00523	1.04151	0.0111897
CISD2	1.0385	1.00862	1.06927	0.011207
CXCL1	1.00403	1.00091	1.00716	0.0113312
STARD3NL	1.05403	1.01195	1.09787	0.0113565
HNRNPK	1.01033	1.00232	1.01841	0.0113918
PLK1	1.03234	1.00718	1.05812	0.0114699
PSRC1	1.11848	1.02542	1.21999	0.0115221
ASS1	1.00548	1.00122	1.00975	0.0116468
OLA1	1.02955	1.00651	1.05312	0.0116592
ZNF662	0.378802	0.178075	0.80579	0.0117134
SURF4	1.01026	1.00226	1.01831	0.0118059
KRT81	1.00112	1.00025	1.002	0.0119739
MAD2L1	1.04169	1.00903	1.07542	0.0119833
KIAA2026	1.1096	1.02298	1.20357	0.0121536
SPTLC1	1.03613	1.00778	1.06528	0.01217
SFTPB	1.19436	1.03942	1.3724	0.0122343
PPP4C	1.01488	1.00322	1.02668	0.0122754
RSL24D1	1.01793	1.00386	1.03221	0.0123533
SARS	1.02243	1.00481	1.04035	0.0123965
ETFA	1.04186	1.0089	1.07591	0.0124152
PPIL1	1.01523	1.00327	1.02734	0.0124572
TMEM14B	1.04179	1.00885	1.07581	0.012509
PDCD10	1.02953	1.00628	1.05331	0.0125231
NFU1	1.06384	1.0133	1.11691	0.012711
NECAP1	1.10394	1.0213	1.19327	0.0127416
CXorf56	1.07888	1.01616	1.14548	0.0129778
B3GALNT1	1.11589	1.02339	1.21675	0.0130004
POLR2C	1.03775	1.00783	1.06857	0.0130447
EVI5L	0.829083	0.714974	0.961404	0.0131031
CCNB2	1.03042	1.0063	1.05511	0.0131379
POLR1D	1.0541	1.01109	1.09893	0.0131742
WDR37	0.816971	0.696099	0.95883	0.0133384
RAP1A	1.10383	1.02073	1.1937	0.013375
BCAN	1.12954	1.02556	1.24407	0.0134285
INPP5J	0.593839	0.392805	0.897762	0.0134578
SLC30A7	1.18723	1.03614	1.36035	0.0134694
ZKSCAN7	0.179887	0.0460605	0.702539	0.0135915
SLC25A5	1.00218	1.00044	1.00392	0.0138142
TCEAL8	1.02631	1.00527	1.04778	0.0139748
MAP1LC3B	1.05575	1.011	1.10248	0.0140825
RPF2	1.07287	1.01424	1.13489	0.0141597
PCID2	1.11434	1.022	1.21502	0.014165
HIBADH	1.03793	1.00749	1.06929	0.0142265
RHOT1	1.1995	1.0371	1.38733	0.014256
RNF122	0.905477	0.836353	0.980315	0.0142595
HHLA2	3.4067	1.27732	9.08589	0.0143252
DUSP16	0.922234	0.864356	0.983988	0.0143616
TIMP4	1.54325	1.09012	2.18473	0.0144246
MASP1	0.518817	0.30667	0.877724	0.0144393
DNAJA2	1.05316	1.01035	1.09779	0.0144443
TM9SF2	1.01378	1.00272	1.02497	0.0144936
PNPO	1.09614	1.01836	1.17985	0.0145002
CCT4	1.00827	1.00163	1.01496	0.0145582
SMAD6	0.401012	0.192588	0.834999	0.0146125
DIABLO	1.50185	1.08356	2.08163	0.0146152
WDR41	1.20037	1.03665	1.38995	0.014641
GRB14	1.19618	1.03593	1.38122	0.0146457
DBT	1.35769	1.06207	1.7356	0.0146624
LYPLA1	1.01795	1.00349	1.03261	0.0147898
RNF14	1.08183	1.01552	1.15247	0.014807
TVP23C-CDRT4	39.9541	2.05079	778.396	0.0149323
HIST1H2BI	2.4216	1.18777	4.93709	0.0149569
NAGK	0.917183	0.855387	0.983442	0.015136
SPATA5	1.4607	1.07531	1.98422	0.0153268
PRKAR1B	1.05762	1.01077	1.10664	0.0153709
HSD17B12	1.04733	1.00888	1.08725	0.0153817
MINPP1	1.09713	1.01787	1.18256	0.0154003
COPS2	1.0836	1.01545	1.15633	0.015409
ATCAY	20.1755	1.76959	230.024	0.0155371
KIF20A	1.04516	1.00842	1.08325	0.0155649
TIMM22	1.11061	1.02007	1.20919	0.0156095
FIGF	1.38067	1.06277	1.79366	0.0156943
YWHAE	1.00493	1.00093	1.00895	0.0157513
GPN1	1.02615	1.00487	1.04788	0.0157733
PSMG2	1.05005	1.0092	1.09255	0.0158427
CDKN3	1.03627	1.00666	1.06675	0.0159996
ACAD11	0.00192486	1.18154e-05	0.313583	0.0161179
SUPT4H1	1.02669	1.00488	1.04898	0.0161903
ZMAT2	1.01612	1.00295	1.02947	0.0162625
SAMD8	1.10484	1.01854	1.19846	0.0162801
BCYRN1	0.00349599	3.45135e-05	0.35412	0.0163701
METTL5	1.06076	1.01083	1.11316	0.016491
PCDHGA2	3.96117	1.28574	12.2038	0.0164959
DRG1	1.01695	1.00304	1.03105	0.0167202
VPS35	1.05873	1.0103	1.10948	0.0168999
POLR2D	1.08138	1.01413	1.15309	0.0169354
PTGES3	1.00815	1.00145	1.0149	0.0169762
ZNF491	0.0457408	0.00361039	0.5795	0.0172611
RASGEF1B	0.705216	0.528748	0.94058	0.0174603
PLGLB1	1.07486e-07	1.90796e-13	0.0605534	0.0175474
OSR2	0.894661	0.81612	0.980762	0.0175808
VWA9	1.08518	1.01436	1.16095	0.0175989
TSTA3	1.01382	1.00238	1.02539	0.0177205
CGNL1	0.63665	0.43807	0.925246	0.0179182
LRG1	1.0261	1.00443	1.04822	0.0179696
ANXA5	1.00547	1.00094	1.01002	0.0179817
FGFR3	1.00935	1.00159	1.01718	0.0181398
VWCE	0.0510073	0.00431751	0.602603	0.0181772
TMEM87B	1.06904	1.01128	1.1301	0.0184898
TIPARP	1.0216	1.00359	1.03992	0.0184989
CALML3	0.998153	0.996619	0.99969	0.018509
SZT2	0.702073	0.522817	0.942789	0.018691
DDO	1.50083	1.06949	2.10615	0.0188467
FAT2	1.01792	1.00294	1.03312	0.0189017
CCL22	0.923522	0.86404	0.9871	0.0191695
LRRC42	1.04013	1.00642	1.07497	0.0192461
HMGN1	1.02454	1.00395	1.04554	0.0192518
RAB5C	1.0315	1.00505	1.05865	0.0192727
ZNF114	1.11866	1.01834	1.22886	0.0193321
VBP1	1.02311	1.0037	1.0429	0.0193878
TRIM37	1.12594	1.01933	1.2437	0.0194317
BAK1	1.01534	1.00245	1.0284	0.0195204
ERAL1	1.032	1.00505	1.05967	0.0196324
STYXL1	1.03069	1.00484	1.05721	0.0196846
BCKDK	1.05943	1.00926	1.1121	0.0196906
POLR2M	1.2702	1.03855	1.55351	0.0199021
ZNF71	0.676828	0.487071	0.940514	0.0200553
LDLRAD2	0.185116	0.0446539	0.767413	0.0200808
COMMD8	1.0431	1.00659	1.08093	0.0202724
EXOSC3	1.04889	1.00742	1.09206	0.0203944
SWSAP1	0.685729	0.498243	0.943764	0.0206055
ETS2	1.00788	1.0012	1.0146	0.0206941
GOT2	1.01282	1.00195	1.0238	0.0207274
ORC4	1.26242	1.03614	1.53811	0.0207629
CEPT1	1.36447	1.0484	1.77583	0.020805
PLS3	1.01501	1.00225	1.02792	0.0209514
UTP6	1.10968	1.01583	1.2122	0.0209849
UFSP2	1.11904	1.01711	1.23118	0.0209969
PLS1	1.10284	1.01483	1.19849	0.0210678
TEN1	0.00437919	4.30493e-05	0.445473	0.0212879
FAM196A	0.00249056	1.50988e-05	0.410819	0.0213653
NKPD1	0.782094	0.634353	0.964243	0.0214014
C1GALT1C1	1.07423	1.01066	1.14179	0.0214097
MAD1L1	1.06879	1.0098	1.13122	0.0216454
CPT1C	0.675372	0.483122	0.944126	0.0216556
TOM1L1	1.17505	1.02386	1.34856	0.0216999
CUL4A	1.05719	1.00815	1.10862	0.0217436
C6orf132	0.973072	0.950644	0.996028	0.0217647
ATG12	1.17806	1.02404	1.35524	0.0218874
ABCE1	1.03266	1.00466	1.06145	0.0219558
MCCC2	1.06325	1.00885	1.12059	0.0220986
SLC25A43	1.04852	1.00676	1.09201	0.0223225
MFF	1.08041	1.01099	1.15459	0.0224572
HMCN1	0.818694	0.689354	0.972301	0.0225994
RABEPK	1.07442	1.01011	1.14283	0.0226497
CIAPIN1	1.03018	1.00415	1.05687	0.0227738
NSMCE2	1.07004	1.00946	1.13424	0.0228002
GINM1	1.03404	1.00467	1.06427	0.0228057
CHMP1B	1.0222	1.00304	1.04173	0.0229777
GOT1	1.02115	1.00288	1.03975	0.0230851
OLFM2	0.969968	0.944787	0.995821	0.0230862
HEXB	1.03948	1.00531	1.07481	0.0231954
EIF1AD	1.05365	1.00716	1.10229	0.0232258
CRYL1	1.08393	1.01101	1.1621	0.0233156
KBTBD2	1.06701	1.00878	1.12861	0.0234977
ZNF589	0.746894	0.580152	0.96156	0.02357
TTK	1.08127	1.01051	1.15698	0.023659
DPM1	1.01782	1.00235	1.03353	0.0237964
UPK3B	1.03209	1.00419	1.06077	0.0238698
EML6	0.222545	0.060226	0.82234	0.0242415
TMED7	1.02894	1.00372	1.0548	0.0242604
TXNDC12	1.02738	1.00352	1.05181	0.0242805
CDC42EP1	0.985603	0.973234	0.998129	0.0244107
PRIM2	1.14043	1.01705	1.27877	0.0244865
PDIA3	1.00595	1.00076	1.01117	0.0245888
HCAR3	1.12622	1.01513	1.24946	0.0248682
TK1	1.00553	1.0007	1.01038	0.024878
APCDD1	0.96891	0.942481	0.99608	0.0252023
BIRC5	1.01405	1.00172	1.02653	0.0253598
HSPA9	1.01374	1.00167	1.02596	0.0255072
VSTM4	0.831693	0.707444	0.977763	0.0255909
ECI2	1.07134	1.00844	1.13815	0.0255933
LITAF	1.01753	1.00212	1.03318	0.0256598
MUM1	0.791749	0.644916	0.972013	0.025668
HIST2H4B	2.91277e+16	98.789	8.58824e+30	0.0257371
DLX3	0.945642	0.900313	0.993254	0.025744
PLAA	1.05211	1.00614	1.10018	0.0258355
FAF2	1.06004	1.00705	1.11583	0.0258627
UVSSA	0.578489	0.357194	0.936886	0.0260822
UGT2A1	120.952	1.76767	8276.03	0.0261361
CHCHD3	1.0652	1.00752	1.12619	0.0261801
CORO2A	1.04089	1.00474	1.07835	0.0262868
PCTP	1.17893	1.01957	1.36321	0.0263181
YIPF4	1.2172	1.02337	1.44775	0.0263551
DHRS7	1.01929	1.00219	1.03669	0.0268964
AUP1	1.013	1.00147	1.02465	0.0269573
TBC1D2	1.01519	1.00172	1.02885	0.0269624
CIZ1	1.03249	1.00365	1.06216	0.026977
ARMC1	1.03847	1.00426	1.07384	0.0272043
AASDHPPT	1.01344	1.00149	1.02553	0.0273712
TBC1D14	0.905934	0.829811	0.98904	0.0273791
DHCR7	1.00451	1.0005	1.00853	0.027465
FAM86C1	1.07236	1.00775	1.14112	0.0275727
TRPS1	0.892396	0.806425	0.987532	0.0276142
LYPD6B	1.09856	1.01033	1.19449	0.0277673
RAB8B	1.09809	1.01028	1.19353	0.0277793
CANX	1.00708	1.00077	1.01344	0.0278748
NAA15	1.06959	1.0073	1.13572	0.0279719
TAF12	1.0748	1.00779	1.14627	0.0280805
TMED4	1.03144	1.00332	1.06035	0.0281684
COL16A1	0.975262	0.95369	0.997323	0.0281723
NOB1	1.02528	1.00267	1.04839	0.0282102
TMEM9	1.0244	1.00258	1.0467	0.0282111
MTMR6	1.12806	1.01286	1.25636	0.028351
PKI55	0.695772	0.502919	0.962579	0.0285059
TPI1	1.00236	1.00025	1.00447	0.0285194
RRAGA	1.00867	1.00091	1.01649	0.028533
ATP13A1	0.903939	0.825701	0.989589	0.0287764
TMEM106B	1.08518	1.0084	1.1678	0.0290062
REEP1	0.801291	0.65677	0.977613	0.0290297
SDHB	1.02622	1.00265	1.05035	0.0290384
C4orf33	1.47135	1.04007	2.08147	0.029115
CYCS	1.01166	1.00117	1.02226	0.0293004
BCAM	1.00571	1.00056	1.01088	0.0296486
CRLF3	1.15135	1.01394	1.30738	0.0297509
SET	1.00688	1.00067	1.01312	0.0297616
NDUFB5	1.03147	1.00304	1.06071	0.0297846
ATP6V0E1	1.00826	1.0008	1.01577	0.0298509
SLC6A9	0.94631	0.900314	0.994655	0.0299486
MKI67	1.02809	1.00269	1.05414	0.0299814
PCGF3	0.899537	0.817498	0.989808	0.0300133
TMEM159	1.02168	1.00207	1.04166	0.0300394
CACUL1	1.11468	1.01042	1.22968	0.0302386
PKD1	0.838619	0.715205	0.983329	0.0302388
KLHL7	1.13524	1.01214	1.27331	0.0303123
GEMIN6	1.20203	1.01757	1.41992	0.0304007
NETO2	1.06404	1.00583	1.12562	0.0305815
PQLC3	1.07481	1.00678	1.14744	0.0305867
IAH1	1.08893	1.008	1.17635	0.0306037
MAP2K7	0.899087	0.816393	0.990157	0.0307023
SUMO3	1.0128	1.00118	1.02457	0.0308074
REXO4	1.03481	1.00313	1.06748	0.0309894
PPP2CA	1.022	1.00199	1.0424	0.0310283
CUL7	0.928255	0.867509	0.993256	0.0310894
ARFIP1	1.10059	1.0087	1.20085	0.0311808
ADAT1	1.13524	1.01145	1.27418	0.0312997
LEPR	1.31174	1.02461	1.67933	0.0313317
EXOC3L2	0.769324	0.605892	0.97684	0.0313753
TSG101	1.04219	1.00367	1.08218	0.031496
SAA1	1.00093	1.00008	1.00177	0.0318306
STARD3	1.00965	1.00083	1.01855	0.0318429
NDFIP2	1.01625	1.0014	1.03132	0.0318837
MR1	1.10227	1.00845	1.20482	0.0319304
SCFD2	1.09066	1.00751	1.18067	0.0319606
UNC13D	1.05501	1.0046	1.10795	0.0320591
RPL23AP32	0.0151855	0.00033012	0.698532	0.0320627
CAAP1	1.09367	1.00768	1.187	0.0321118
IMP4	1.03724	1.00311	1.07253	0.0322226
POC5	1.26109	1.01985	1.5594	0.0322387
MUL1	1.03885	1.00318	1.07578	0.0324865
DIAPH3	1.15161	1.01184	1.31069	0.0324952
DOLPP1	1.03716	1.00302	1.07246	0.0326386
E2F4	1.03071	1.00249	1.05972	0.0326863
NADSYN1	1.04432	1.00357	1.08672	0.0327141
SHCBP1	1.06923	1.00551	1.13698	0.0327377
TSPAN6	1.05087	1.00397	1.09997	0.0331826
OTUD3	0.683773	0.481856	0.970301	0.0332705
PCBD1	1.01947	1.00151	1.03777	0.0335162
MRPS30	1.06802	1.00515	1.13482	0.033519
MVB12A	0.910396	0.834906	0.992712	0.0335377
ARL6IP6	1.05643	1.00427	1.11129	0.0335922
COPS4	1.06579	1.00494	1.13033	0.0336459
C7orf50	1.0215	1.00164	1.04176	0.0336969
ALG1L9P	1.67187	1.04013	2.68731	0.0338004
MOB1A	1.02423	1.00183	1.04713	0.0338238
GNA13	1.02568	1.0019	1.05003	0.0341384
PLK4	1.12251	1.00864	1.24924	0.0342116
HNRNPH2	1.01807	1.00132	1.03509	0.0343624
CSGALNACT1	0.840388	0.715329	0.987311	0.0344042
COX7A2L	1.05338	1.00378	1.10544	0.0345749
TOMM40	1.01188	1.00085	1.02303	0.0346719
AAGAB	1.03982	1.00281	1.0782	0.0347104
CCT7	1.00846	1.0006	1.01638	0.0347402
BNIP2	1.10609	1.00721	1.21468	0.0348353
SLC31A1	1.04355	1.00302	1.08571	0.0349473
SKP1	1.04406	1.00304	1.08675	0.0349759
HMGN2	1.00533	1.00037	1.01031	0.0350644
LY6G5B	0.385305	0.158712	0.935402	0.0350714
UNC5B	0.967054	0.937378	0.99767	0.0351471
ANKRD40	1.06799	1.00459	1.13538	0.0351528
FAM118A	0.801054	0.651537	0.984884	0.0353379
RAMP2	0.93492	0.87812	0.995394	0.0353495
LYNX1	0.992357	0.98529	0.999474	0.0353638
FAM138D	2.24319e+66	30729.8	1.63746e+128	0.035541
LCE3A	0.99563	0.991569	0.999707	0.0356724
RD3	1.47912e-10	9.9019e-20	0.220947	0.0357246
TUBA1B	1.00492	1.00033	1.00953	0.0357507
ARMC5	0.825525	0.690084	0.987548	0.0359929
SLC39A11	1.06505	1.00411	1.12969	0.0360578
VPS26A	1.03475	1.00222	1.06833	0.0361063
SNAP23	1.06879	1.00424	1.13748	0.036339
ZDHHC4	1.03879	1.0024	1.07651	0.0364727
PPP2R2B	1.54648	1.02775	2.32703	0.0365062
MCTP2	1.31543	1.01732	1.70089	0.0365362
PFN1P2	0.00263113	1.00381e-05	0.68966	0.0365518
SDHC	1.1089	1.00645	1.22179	0.0366257
APOL1	1.00168	1.0001	1.00326	0.0368181
PYROXD1	0.691951	0.489711	0.977711	0.0368194
CNOT8	1.06451	1.00382	1.12887	0.0368558
AKIRIN2	1.03229	1.00193	1.06357	0.0369212
ARPC5L	1.02084	1.00125	1.04081	0.0369428
MRPS7	1.02585	1.00154	1.05076	0.0370134
PFKL	1.02976	1.00175	1.05856	0.0371251
NUBPL	1.49315	1.02399	2.17727	0.0372397
TCEANC	0.205157	0.0461754	0.911509	0.0373668
DFFA	1.08245	1.00464	1.1663	0.0373925
PSMD8	1.01359	1.00078	1.02657	0.0375062
MT2A	1.0003	1.00002	1.00058	0.0375926
SAR1B	1.1484	1.00789	1.30851	0.0377152
AAED1	1.10024	1.00538	1.20405	0.0378429
SLC5A10	0.269084	0.0779154	0.929296	0.037901
TBP	1.094	1.00501	1.19087	0.0379525
PEX19	1.07297	1.00389	1.14681	0.0380517
SCOC	1.04571	1.00245	1.09085	0.0381349
CCDC47	1.02612	1.00139	1.05146	0.038275
LAMTOR5	1.02364	1.00122	1.04656	0.0386414
SLC5A3	1.11463	1.00564	1.23544	0.0387241
PSMB7	1.00303	1.00016	1.0059	0.0388232
VASN	0.927242	0.863113	0.996136	0.0388428
KCNIP4-IT1	3.52347e+27	24.7877	5.00849e+53	0.0389749
RAB11B	0.978318	0.958168	0.998892	0.0389816
CLDN12	1.06515	1.0032	1.13093	0.0389883
PSMA1	1.02214	1.00111	1.04362	0.0389893
PLXNB1	0.93694	0.880747	0.996717	0.0390015
EFNB2	1.01361	1.00068	1.02671	0.0390022
CNTLN	1.36089	1.01545	1.82385	0.0391505
UTP14A	1.06821	1.00329	1.13733	0.0391591
DDAH2	0.956829	0.917516	0.997826	0.0392437
EIF3M	1.02354	1.00114	1.04646	0.0393558
AIMP2	1.02636	1.00127	1.05208	0.0393772
NFATC4	0.825509	0.687638	0.991023	0.0397168
CKS1B	1.01659	1.00076	1.03267	0.039941
AMTN	0.995263	0.99076	0.999787	0.0401497
CLN8	0.764227	0.590914	0.988372	0.0404528
MPL	0.0171424	0.000350349	0.838766	0.0405068
KLRAP1	0.346457	0.12564	0.955373	0.0405426
DCTN4	1.05672	1.00235	1.11405	0.0406536
DCUN1D4	1.16318	1.00643	1.34433	0.0406759
ATP6V1G1	1.00639	1.00027	1.01254	0.0407918
PAPOLG	1.27794	1.00994	1.61706	0.041116
IL23A	0.87734	0.773784	0.994756	0.0411504
SDC4	1.00218	1.00009	1.00428	0.0411662
SDCBP	1.02253	1.00088	1.04466	0.0413108
OSTC	1.00494	1.00019	1.00972	0.0413342
TM9SF1	1.28789	1.00983	1.64251	0.0414739
SF3B2	1.01777	1.00068	1.03515	0.0414996
NKTR	0.759556	0.582972	0.989629	0.0416313
FMNL2	1.04543	1.00166	1.0911	0.0417472
LMAN2	1.00762	1.00028	1.01501	0.0418805
TIMM50	1.04232	1.0015	1.08479	0.0419935
NOL11	1.05827	1.00205	1.11765	0.0420036
MAF	0.977379	0.956023	0.999211	0.042361
TOMM5	1.06092	1.00198	1.12332	0.0425741
CDCA8	1.02667	1.00087	1.05313	0.0426552
SNORA59B	1.95754e+06	1.61492	2.37285e+12	0.0426599
SEMA5A	0.84987	0.726114	0.994718	0.0427725
SULT1A1	1.27375	1.00785	1.6098	0.0428268
ANKRD27	1.11795	1.0036	1.24534	0.0428512
GCNT3	1.03654	1.00114	1.0732	0.0429516
TMEM14C	1.00653	1.00021	1.01289	0.0429624
SLC9A7	1.13172	1.00386	1.27587	0.0430727
HNRNPC	1.01392	1.00043	1.0276	0.0430933
GLA	1.0297	1.00085	1.05937	0.0435128
CKAP2	1.03802	1.00108	1.07631	0.0435374
PCDH9	13.2333	1.07703	162.596	0.0435971
TBC1D3H	3.82774e+109	1280.59	1.14413e+216	0.0436784
RAC1	1.00522	1.00015	1.01031	0.04369
COMMD2	1.04901	1.00133	1.09897	0.0438103
TPD52L2	1.01432	1.00039	1.02844	0.0439208
PSMA7	1.00374	1.0001	1.0074	0.0441761
KLF2	0.931067	0.868416	0.998239	0.0444781
PLXDC1	0.862402	0.746353	0.996497	0.0446902
SYS1	1.11884	1.00256	1.24861	0.0448989
YWHAQ	1.00404	1.00009	1.00801	0.0449253
BTBD10	1.05174	1.00114	1.10489	0.0449306
MCTS1	1.02737	1.00061	1.05485	0.0449542
PPAT	1.10284	1.00219	1.21359	0.0449868
DSCR3	1.18006	1.00342	1.3878	0.045363
CYP8B1	0.00274378	8.49216e-06	0.886501	0.0454107
ANAPC15	1.04793	1.00094	1.09712	0.0454784
SSTR5-AS1	0.18554	0.0355867	0.967354	0.0455695
RAB33B	1.24347	1.0042	1.53975	0.0456744
HUNK	0.556802	0.313502	0.988919	0.0457184
RHEBL1	1.12848	1.00222	1.27064	0.0458663
RAB11FIP1	0.94075	0.886002	0.998881	0.045872
C17orf107	0.61369	0.379941	0.991246	0.0459442
TARS	1.01957	1.00035	1.03916	0.0459677
FAM204A	1.30722	1.00476	1.70073	0.0460062
CYB561D1	0.810231	0.658921	0.996286	0.0460166
CPXM1	0.971643	0.944568	0.999494	0.0460347
MIAT	0.758261	0.57773	0.995205	0.0460854
RNF182	1.46652	1.00638	2.13705	0.0462566
MRPL1	1.04755	1.00074	1.09654	0.0464068
YWHAG	1.00628	1.0001	1.01249	0.0465138
FAM96A	1.03736	1.00056	1.07551	0.0465674
BBS7	1.30404	1.00378	1.69411	0.046791
MET	1.01751	1.00023	1.03508	0.0469599
SCAMP1	1.05029	1.00063	1.10241	0.0471094
STK11	0.912269	0.833128	0.998928	0.0473537
MRPL15	1.00796	1.00009	1.0159	0.0473895
ZFAND2A	1.02953	1.00031	1.0596	0.0475483
GAS2L3	1.33481	1.00284	1.77666	0.04777
CENPE	1.12554	1.00112	1.26543	0.0478469
LINC00671	9.88439e-12	1.2402e-22	0.787786	0.0478623
ACAP3	0.917878	0.843168	0.999207	0.0478976
VAMP3	1.01833	1.00017	1.03682	0.0479107
LPAR2	0.914079	0.836198	0.999212	0.0480068
GIT1	1.03134	1.00027	1.06337	0.0480114
BAP1	0.954387	0.911155	0.99967	0.04839
DDX11	0.867525	0.753347	0.999007	0.0484084
HERC2P9	0.449962	0.203355	0.995625	0.0487484
RBM4	1.18478	1.0009	1.40243	0.0487847
EHHADH	1.09629	1.00047	1.20129	0.0488415
PSME1	1.00365	1.00002	1.0073	0.0489252
C14orf178	562.715	1.02833	307925	0.0489936
GPR39	1.14703	1.00058	1.31491	0.0490397
THUMPD2	1.18542	1.00064	1.40433	0.0491437
BZRAP1-AS1	0.109474	0.0120816	0.991963	0.049167
GHRLOS	0.0868966	0.0076182	0.991183	0.0491723
ABCB7	1.11678	1.00036	1.24673	0.0492483
PSMA4	1.01931	1.00006	1.03893	0.0492621
ATP1A1	1.00362	1.00001	1.00725	0.0493572
BAG2	1.14624	1.00037	1.31338	0.0493847
UGGT1	1.05829	1.00009	1.11988	0.0496283
PGM1	1.02578	1.00003	1.0522	0.0496943
COPZ1	1.02416	1.00002	1.04887	0.0497723
MARVELD3	1.17633	1.00006	1.38367	0.0499203
HRH4	180.61	0.999949	32621.6	0.0500022
SNX10	1.0557	0.999996	1.1145	0.0500176
MEIS1	0.67774	0.459309	1.00005	0.0500288
URB1	1.09998	0.99994	1.21002	0.0501452
LAMTOR3	1.06885	0.999941	1.14251	0.0502033
BECN1	1.10238	0.999832	1.21545	0.0503962
RHEB	1.03233	0.99985	1.06586	0.0510821
ZIM3	3.47384e-13	1.04881e-25	1.1506	0.0511253
UBE2N	1.03548	0.999813	1.07242	0.0512357
SLC25A39	1.00935	0.999947	1.01885	0.0513152
SH3BP2	0.863555	0.745052	1.00091	0.051424
BMS1	1.06142	0.999567	1.12711	0.0516756
FAM114A1	0.953207	0.908286	1.00035	0.0516871
DUXA	3.61504	0.990042	13.1999	0.0517969
BNIP1	1.15601	0.998854	1.33789	0.0518247
PSMB9	1.00652	0.999947	1.01314	0.0518852
C2orf70	1.88001	0.99476	3.55307	0.0519211
SNRNP40	1.04458	0.999634	1.09154	0.05194
COQ9	1.04261	0.999641	1.08742	0.0519842
VAMP1	0.691745	0.47681	1.00357	0.0522333
GTF2F2	1.06098	0.999382	1.12638	0.0524133
TTC30A	1.23309	0.997551	1.52424	0.0527097
CERS2	1.02693	0.999676	1.05492	0.0528277
HMGN5	0.803933	0.644554	1.00272	0.0528853
AREG	1.00332	0.999959	1.00669	0.052893
CNIH4	1.05326	0.999352	1.11008	0.0528938
UGT2B15	11.2815	0.969617	131.261	0.0529508
ANXA4	1.05242	0.999347	1.10832	0.0529642
TMX4	1.04114	0.999469	1.08456	0.0530544
ANXA8L1	1.05264	0.999293	1.10883	0.0532
DCAF13	1.06173	0.999139	1.12825	0.0533377
TRAF3IP2	1.0621	0.999106	1.12907	0.0534451
PSMD3	1.01399	0.999784	1.0284	0.0536159
MFI2	1.02754	0.999576	1.05629	0.0536282
EPHB2	1.07271	0.998877	1.152	0.0537221
TMEM245	1.07047	0.99887	1.14721	0.0538621
KDELR1	1.0082	0.999864	1.01661	0.0538663
SMIM15	1.03664	0.999392	1.07528	0.0539327
AHCY	1.00605	0.999898	1.01223	0.0539407
NDUFV3	1.12459	0.997949	1.2673	0.0540698
IKBKB	0.872671	0.759732	1.0024	0.0540941
CYP2C18	0.941233	0.884968	1.00107	0.0541277
UBXN2A	1.13533	0.997718	1.29193	0.0541904
SLC39A1	1.01497	0.999725	1.03046	0.0543143
UGCG	1.01788	0.999642	1.03645	0.0547173
TMEM9B	1.03945	0.999191	1.08134	0.054879
GDI2	1.01027	0.999773	1.02087	0.0551938
RBM12	1.05387	0.998805	1.11198	0.0553259
XPR1	1.03849	0.999132	1.07941	0.0553758
ANXA2P2	1.02138	0.999505	1.04373	0.0554807
HBE1	1.03506	0.999177	1.07223	0.0555913
CDK4	1.0166	0.999607	1.03387	0.0555919
OFD1	0.885003	0.780905	1.00298	0.0556988
ARF1	1.00707	0.999828	1.01436	0.0557243
MRS2	1.09054	0.997873	1.1918	0.0557533
KIAA1210	1.38625e-13	9.24015e-27	2.07971	0.0557915
MIEN1	1.00336	0.999915	1.00683	0.0559098
SHANK2-AS1	3.70289e+06	0.68134	2.01241e+13	0.0559439
CDH23	0.357985	0.124811	1.02678	0.0560298
GFM2	1.09734	0.997599	1.20706	0.0560662
COX11	1.1678	0.99588	1.36941	0.0562427
TMEM213	1.2136	0.99475	1.4806	0.0563803
GGCX	1.15263	0.996144	1.3337	0.056383
TBCCD1	1.09045	0.997583	1.19197	0.056563
ELP4	1.07596	0.997953	1.16007	0.0565728
HNRNPF	1.00759	0.999786	1.01546	0.0566578
SMIM14	0.949917	0.900962	1.00153	0.0570078
BCL2L12	1.04166	0.998773	1.08639	0.0570774
BTBD1	1.04229	0.998707	1.08777	0.0573576
LCLAT1	1.16887	0.995093	1.373	0.0574245
ESYT1	1.01804	0.999424	1.037	0.0575927
NPM1	1.0032	0.999896	1.00651	0.0576503
PLIN5	1.47035	0.987555	2.18916	0.0576571
PTPDC1	1.25973	0.992452	1.599	0.0577366
TRIM66	0.589557	0.341244	1.01856	0.0582188
CP	1.01382	0.999522	1.02832	0.0582249
FAM229A	0.480711	0.225257	1.02586	0.0582323
TMEM88	1.0544	0.99812	1.11385	0.0583945
MOXD1	0.944866	0.890946	1.00205	0.0585333
OR51B4	1.28454	0.990976	1.66508	0.0585593
C10orf88	1.25228	0.991843	1.5811	0.0586089
EFTUD2	1.0508	0.998193	1.10618	0.0586329
SLC4A8	0.0237706	0.000492153	1.1481	0.0587374
PDZD11	1.01944	0.99928	1.04002	0.0588467
UBE2W	1.10539	0.996162	1.2266	0.0590906
ZNHIT3	1.15363	0.99435	1.33842	0.0593997
PML	1.02121	0.999165	1.04374	0.0594377
B2M	1.00048	0.999981	1.00099	0.0594566
KIF18A	1.11143	0.995728	1.24058	0.0596138
DLL1	1.02713	0.998913	1.05614	0.0596372
TRIM29	0.995623	0.991086	1.00018	0.0597171
SUMO2	1.01637	0.999321	1.03371	0.0599289
TEX101	0.601467	0.354147	1.02151	0.0599408
FAM109A	0.886325	0.781601	1.00508	0.0599745
NKX2-1	0.215743	0.0435596	1.06853	0.0602769
ITIH5	0.67928	0.453704	1.01701	0.0603742
ACER3	1.0697	0.997062	1.14763	0.0603886
EIF5A2	1.07223	0.996942	1.1532	0.0604495
SLFNL1-AS1	0.0689033	0.00422004	1.12503	0.0604784
CDC20	1.00606	0.999729	1.01243	0.0606777
IQCG	1.05767	0.997467	1.12151	0.0607734
TMEM220	0.593961	0.344525	1.02399	0.0608399
MAP1LC3A	0.944073	0.888879	1.00269	0.061145
ARL8A	1.02594	0.998798	1.05383	0.0611959
IRF2	1.03694	0.998294	1.07708	0.0612267
DCAF10	1.07556	0.996572	1.1608	0.0612451
VPS18	1.05787	0.997347	1.12207	0.0612648
BNC2	0.662234	0.430061	1.01975	0.0613202
GPR1	0.917459	0.838237	1.00417	0.0615283
ABCA10	0.296004	0.0826038	1.06071	0.0615589
ZNF544	1.18842	0.991638	1.42425	0.0616162
CASP4	1.03199	0.998441	1.06667	0.0618375
JAM2	0.789852	0.6166	1.01178	0.0618672
RUNDC1	1.16178	0.992571	1.35983	0.0618847
MZF1	0.749725	0.554053	1.0145	0.061949
PWP1	1.03002	0.998486	1.06255	0.0622576
CLEC11A	0.973998	0.947381	1.00136	0.0623637
CSMD3	22.3685	0.851588	587.548	0.0623747
IGF2BP2	1.01519	0.999202	1.03144	0.0626926
IK	1.02618	0.998609	1.05451	0.0629125
PEX3	1.07041	0.996331	1.14999	0.0629567
CASC5	1.15901	0.992033	1.3541	0.0630004
PON3	1.15122	0.992339	1.33554	0.0631015
SLC6A8	1.00639	0.999646	1.01317	0.0633637
CSAD	0.860315	0.733945	1.00844	0.0634205
TPT1	1.00131	0.999926	1.0027	0.0635987
ACAA1	0.893647	0.793524	1.0064	0.0636396
COL6A2	0.998487	0.99689	1.00009	0.0636627
FAM210B	0.979058	0.95738	1.00123	0.0639461
CATSPERB	0.289797	0.0781385	1.07479	0.0640098
SUPT20H	1.22522	0.988182	1.51912	0.0640845
RHOJ	0.840476	0.699251	1.01022	0.0640861
GPI	1.00558	0.999672	1.01152	0.0641974
H2AFZ	1.00382	0.999773	1.00788	0.0643812
TPX2	1.00917	0.999455	1.01897	0.0643849
MAEA	0.918043	0.838443	1.0052	0.0646202
PSMD6-AS2	0.0438074	0.00158716	1.20913	0.0646337
MYEOV	1.01302	0.999211	1.02702	0.0647033
OCIAD2	1.00907	0.999446	1.01879	0.0647899
MAMDC4	0.653788	0.416171	1.02707	0.0651767
HSP90AA1	1.00165	0.999896	1.0034	0.065202
C1orf27	1.10359	0.993807	1.22551	0.0652179
CHFR	0.772336	0.586826	1.01649	0.0652921
GREB1	2.45392	0.944694	6.37424	0.0653074
NSFP1	13.4476	0.84804	213.241	0.065319
DNAJB12	1.09338	0.994351	1.20227	0.065327
ZSWIM4	0.91922	0.840441	1.00538	0.0654017
SQSTM1	1.01448	0.999079	1.03012	0.065478
FMOD	0.985406	0.970109	1.00094	0.0655101
ZNF733P	5.15369e+11	0.177074	1.49997e+24	0.0655138
COL5A2	0.99615	0.992064	1.00025	0.0658093
CTBS	1.20681	0.987777	1.47442	0.0658249
HSPB8	0.991318	0.982148	1.00057	0.0658831
AHCYL1	1.03555	0.997684	1.07486	0.0660689
RRN3	1.06179	0.996025	1.1319	0.0660831
LINC00536	1.29115	0.982954	1.69598	0.0662981
ADM	1.00398	0.999731	1.00824	0.0664274
AIM1	1.01697	0.998859	1.0354	0.0664385
AP2B1	1.01798	0.99877	1.03756	0.0667467
MGLL	0.960528	0.920038	1.0028	0.0668425
PGAP3	1.0092	0.999361	1.01913	0.0669273
TEKT4P2	0.715738	0.500372	1.0238	0.0670746
PJA1	1.03772	0.997395	1.07967	0.0671054
MRPS31	1.08381	0.994198	1.1815	0.0675756
PSME3	1.02609	0.998134	1.05484	0.0676277
FAM63B	1.16407	0.989026	1.37009	0.0676627
HOXA11	1.27197	0.982557	1.64663	0.0677942
MUM1L1	1.29083	0.981417	1.69779	0.0678793
RBBP5	1.10746	0.99249	1.23575	0.0679755
RPS7	1.00398	0.999706	1.00827	0.0680162
LOXL4	1.02425	0.998222	1.05096	0.0680792
NMI	1.03274	0.997608	1.0691	0.0681007
RAN	1.00636	0.999526	1.01324	0.0682045
FBXL7	0.842285	0.700392	1.01292	0.0682226
KLHL26	0.802697	0.63375	1.01668	0.0683408
IL20RA	0.893599	0.79178	1.00851	0.0683573
IKBIP	1.05796	0.995681	1.12414	0.0687352
ZNF229	1.10935	0.992024	1.24055	0.0688273
RBPMS	0.807419	0.641208	1.01671	0.0689095
SLC24A4	0.000304686	4.91146e-08	1.89015	0.0692054
COPS6	1.00965	0.999238	1.02017	0.0694082
TMEM38B	1.063	0.995146	1.13549	0.0694661
PSMD11	1.0249	0.998037	1.0525	0.0695221
CLIC1	1.00217	0.999827	1.00451	0.0695812
APP	1.00273	0.999781	1.00569	0.0695915
SPDYA	0.0871447	0.00623253	1.21848	0.0698105
RERG	0.55931	0.298363	1.04848	0.0699392
PNPLA3	0.613718	0.361831	1.04096	0.0701312
NUMA1	1.02029	0.998338	1.04273	0.0702821
ZSWIM1	1.11301	0.991157	1.24984	0.0703245
DGKI	0.251278	0.0562793	1.12192	0.0704088
MAP3K6	0.970577	0.93968	1.00249	0.07041
IER3	1.00233	0.999806	1.00486	0.0704261
OGFOD1	1.0487	0.996041	1.10415	0.0704406
CFI	1.03177	0.99739	1.06734	0.0704752
FAM206A	1.04211	0.996546	1.08975	0.0705618
TMEM199	1.22757	0.982845	1.53324	0.0706952
C5orf22	1.06811	0.994438	1.14724	0.0707597
CDAN1	1.23433	0.981986	1.55152	0.0712028
CETN3	1.1403	0.988714	1.31513	0.0712293
TPBG	1.02827	0.997588	1.05989	0.0712817
EVL	0.911515	0.824121	1.00818	0.0716029
GJA3	1.13566	0.988809	1.30432	0.071756
MT1E	1.00199	0.999824	1.00416	0.0717701
RAP1GDS1	1.05246	0.995477	1.11271	0.0718072
WBP2	1.0159	0.998599	1.03351	0.0718565
PGAM1	1.01507	0.998666	1.03175	0.0719616
ORC5	1.07114	0.993795	1.15449	0.0723051
D21S2088E	9.0896e+12	0.0659686	1.25243e+27	0.0724466
HENMT1	0.918397	0.836919	1.00781	0.0725075
KIT	0.810223	0.643853	1.01958	0.0727184
VEGFA	1.02164	0.998027	1.04581	0.0727474
AGPAT4	1.12212	0.989258	1.27283	0.0731334
LSR	1.00443	0.999584	1.0093	0.0732204
NKAP	1.28575	0.976532	1.69289	0.0733302
COPS3	1.0175	0.998354	1.03702	0.0734534
MT1M	1.04685	0.995646	1.10069	0.073547
SNX5	1.03326	0.996886	1.07095	0.0735521
SLC25A15	1.11904	0.989314	1.26578	0.0736047
C16orf74	1.02765	0.997364	1.05885	0.0739323
MIR205	0.964415	0.926818	1.00354	0.0741149
ZNF677	0.316474	0.0895223	1.11878	0.0741396
ZNF570	0.557811	0.293876	1.05879	0.0742217
ZNF493	0.231295	0.0463444	1.15435	0.0742663
RPL23	1.00263	0.999739	1.00554	0.0746171
FAM26E	0.762461	0.565877	1.02734	0.07464
CYC1	1.00498	0.999506	1.01047	0.0746575
GINS1	1.04786	0.995355	1.10314	0.0746721
PSMB3	1.00193	0.999808	1.00405	0.0747201
ZNF554	0.53655	0.270461	1.06443	0.0748602
ZMYM6NB	1.09931	0.990521	1.22004	0.0749411
DPY19L3	0.705878	0.481069	1.03574	0.0750023
NOC3L	1.08941	0.991372	1.19714	0.0751007
MRO	12.402	0.774191	198.671	0.0752202
LIMS3	8.25807e+41	5.30565e-05	1.28534e+88	0.0753116
CDC42	1.00741	0.999247	1.01564	0.0753193
JUND	0.993303	0.985971	1.00069	0.0754706
CADM1	0.841924	0.696394	1.01787	0.0755556
SMN1	1.34444	0.969333	1.8647	0.076171
PYY2	0.969635	0.937143	1.00325	0.0761994
ERAP2	1.01788	0.998131	1.03803	0.0762507
BCAP31	1.00305	0.999678	1.00642	0.0763645
RERGL	2.7541	0.8978	8.44853	0.0764851
C6orf25	0.474066	0.207519	1.08298	0.0765867
EFCAB11	1.67935	0.945942	2.98137	0.0766947
IRGQ	0.815652	0.650874	1.02215	0.0767721
FUNDC2	1.0944	0.990348	1.20939	0.076778
FAM65C	0.731205	0.516926	1.03431	0.0768396
CRYZ	1.05773	0.993923	1.12563	0.077072
BRIX1	1.03146	0.996637	1.06751	0.0771052
ZHX3	0.852646	0.714389	1.01766	0.0773932
EIF4E	1.21306	0.979002	1.50307	0.0774073
MS4A2	0.479344	0.211825	1.08472	0.077598
CDK12	1.05383	0.994215	1.11701	0.0776172
GGA1	0.87471	0.753807	1.01501	0.0777798
NDUFS8	1.01162	0.998711	1.0247	0.0778812
MAGEB2	1.01401	0.998428	1.02982	0.0782658
SNX17	1.01875	0.997899	1.04003	0.0783108
NUP43	1.06973	0.992356	1.15314	0.0784671
TRUB2	1.06055	0.993253	1.13241	0.0788221
ASPSCR1	0.835043	0.682918	1.02105	0.0789345
TSPAN11	0.891479	0.784137	1.01352	0.079283
EXT2	1.01111	0.998708	1.02367	0.0793273
SPINK5	0.996171	0.991911	1.00045	0.0793345
IRX5	0.798331	0.620721	1.02676	0.0793847
ZDHHC16	1.04876	0.994433	1.10605	0.0793859
CCSER1	2.04784	0.919341	4.56158	0.0794041
TNFRSF25	0.932001	0.861477	1.0083	0.0794145
SEMA3F	0.973534	0.944789	1.00315	0.079423
SMIM12	1.11906	0.986862	1.26897	0.0794673
CORO1B	1.02309	0.9973	1.04954	0.0797055
SGTB	1.33413	0.966368	1.84184	0.0797658
LY6G6C	0.992836	0.984882	1.00085	0.079799
FXR1	1.03055	0.996427	1.06584	0.0798456
RGS12	0.918342	0.83483	1.01021	0.0799165
RAP2A	1.06224	0.992826	1.13652	0.0799176
LYRM2	1.18001	0.980425	1.42022	0.0799727
RPL39	1.00472	0.999437	1.01004	0.0799743
MAP7D3	1.17294	0.981085	1.40232	0.080046
HDDC2	1.05046	0.994123	1.10999	0.0800539
PGAM5	1.02653	0.996867	1.05708	0.080079
TOB2P1	1.78338	0.93294	3.40907	0.0801208
SNRNP27	1.0635	0.992641	1.13941	0.080121
PROCR	1.00694	0.999163	1.01478	0.0803821
MMS22L	1.47768	0.953666	2.28963	0.080528
C3orf14	0.775612	0.583242	1.03143	0.0806085
IFITM4P	2.25932	0.904322	5.64459	0.0810392
KRT6C	0.999793	0.99956	1.00003	0.0811539
HAT1	1.04713	0.994288	1.10279	0.0813056
MMP19	0.914194	0.826346	1.01138	0.0817892
MATN2	0.966364	0.929798	1.00437	0.0821165
ACP2	1.03546	0.995566	1.07696	0.0821551
ZNF28	1.16517	0.980644	1.38441	0.0822529
SMS	1.00793	0.998987	1.01696	0.0823736
WIPI2	1.06327	0.992153	1.13948	0.0824049
IL1R2	0.977445	0.952594	1.00294	0.0825208
SENP2	1.04853	0.99391	1.10614	0.0825364
MYLK	0.923334	0.843776	1.01039	0.0827334
CHMP1A	1.01531	0.998032	1.03289	0.0827338
MPI	1.14617	0.982395	1.33724	0.0828855
GYG2	0.679983	0.439726	1.05151	0.0828942
CAV2	1.01514	0.998044	1.03254	0.0829036
CMC2	1.22506	0.973864	1.54105	0.0829595
HPCAL4	0.414248	0.152836	1.12278	0.0832157
MMP2	0.997116	0.993863	1.00038	0.0832283
IARS	1.02045	0.997341	1.04409	0.0832552
SMAD7	0.939215	0.874854	1.00831	0.0833715
IFT52	1.04474	0.994239	1.09781	0.0833772
LMBRD1	1.04436	0.994277	1.09698	0.0834365
MSL3	0.850789	0.708483	1.02168	0.0835749
BFAR	1.03897	0.994913	1.08497	0.0837614
SYT17	1.2335	0.97228	1.56489	0.0839111
COL24A1	0.46893	0.198644	1.10699	0.0839817
TEDDM1	1.379e-06	3.10771e-13	6.11906	0.0839877
TAF9	1.02569	0.996582	1.05565	0.0841854
CCNG1	1.02546	0.996608	1.05515	0.0842321
DENND4C	1.07743	0.989935	1.17267	0.0843685
ID2	0.97295	0.943101	1.00374	0.0845387
TPPP3	0.99116	0.981208	1.00121	0.0846209
RPS15A	1.00431	0.99941	1.00923	0.084781
C8orf33	1.02784	0.996235	1.06044	0.084855
RNF41	1.11839	0.984701	1.27022	0.0849611
TSR2	1.01858	0.99746	1.04016	0.085042
PLOD2	1.01981	0.997291	1.04284	0.0850983
BBS12	1.29052	0.965198	1.7255	0.0852593
ISLR	0.994056	0.987326	1.00083	0.0853624
WHAMMP2	0.10887	0.00869498	1.36317	0.0854852
NEK2	1.04525	0.993828	1.09934	0.0855326
SKA3	1.07647	0.989737	1.17081	0.0855637
HOTAIRM1	1.05396	0.99264	1.11908	0.0857181
HSPA13	1.04437	0.993915	1.0974	0.0857249
FRRS1	1.07377	0.990017	1.16462	0.0858281
ADSL	1.02271	0.996839	1.04926	0.085833
PSMA6	1.04009	0.994427	1.08785	0.0861594
FLT4	0.770515	0.572058	1.03782	0.0862255
FEZ2	1.20128	0.974207	1.48128	0.0862514
PEX13	1.07852	0.989278	1.17581	0.0862834
SURF6	1.03869	0.994599	1.08473	0.0863014
ANKMY1	0.509659	0.235898	1.10112	0.0863679
RIOK2	1.18778	0.97558	1.44613	0.0865744
EFR3B	0.672284	0.426894	1.05873	0.0865903
DEGS1	0.988775	0.97609	1.00162	0.086617
RTFDC1	1.02998	0.995745	1.06539	0.0867599
SOX4	0.982709	0.963289	1.00252	0.086761
USP49	0.559165	0.287498	1.08754	0.0867647
GDAP2	1.10381	0.985825	1.23591	0.0868162
PSMD2	1.00479	0.999309	1.0103	0.0868274
FAM193A	0.862565	0.728197	1.02173	0.0870476
GPRIN2	0.871757	0.744929	1.02018	0.087095
PBX4	0.626422	0.366465	1.07078	0.0872771
NUP93	1.06484	0.990813	1.1444	0.0874698
SPOCK2	0.95779	0.911568	1.00636	0.0874742
ALOX15	1.02651	0.996158	1.05779	0.0875238
TRPC4AP	1.00911	0.998663	1.01966	0.0876387
ZNF222	1.22133	0.97084	1.53644	0.0877727
SPESP1	1.06559	0.990556	1.1463	0.0881479
WDR70	1.0959	0.986325	1.21764	0.0884217
COA1	1.10594	0.984953	1.24179	0.0884792
CLPTM1	1.00965	0.998554	1.02087	0.088518
FBXO17	1.11806	0.983296	1.27129	0.0885852
BZW1	1.01941	0.997095	1.04223	0.0886849
KCTD1	0.943068	0.881511	1.00892	0.0887542
HBEGF	1.00995	0.998489	1.02155	0.0890632
HEXA	1.08229	0.987992	1.18558	0.0890903
MTRR	1.07983	0.988314	1.17982	0.0891681
ZNF560	1.61919	0.928687	2.8231	0.0892962
VTA1	1.07726	0.988628	1.17384	0.0893449
NSDHL	1.02153	0.996711	1.04696	0.0896221
STX8	1.04846	0.992706	1.10734	0.0896292
MRPS2	1.01348	0.997931	1.02927	0.0896356
KIF23	1.0581	0.991277	1.12944	0.0897416
MSANTD3	1.03595	0.994529	1.07909	0.0898013
XRCC5	1.01089	0.998315	1.02362	0.0899062
HERPUD2	1.04813	0.992698	1.10666	0.089958
CD164	1.01755	0.997277	1.03823	0.0901924
EBLN2	0.282983	0.0657032	1.21881	0.0901943
WDR61	1.06478	0.990182	1.145	0.0903168
GNGT1	1.22905	0.968072	1.56039	0.090357
CIB1	1.00406	0.999361	1.00878	0.0904914
POLD2	1.00962	0.99849	1.02087	0.0904973
PIK3C2B	0.873939	0.747675	1.02153	0.0905615
ZNF702P	1.2952	0.959874	1.74766	0.0906335
ARHGAP5-AS1	0.874039	0.747806	1.02158	0.0907066
SRP72	1.02171	0.996588	1.04747	0.0908493
ZNF135	0.205815	0.0329348	1.28618	0.0908796
EGLN3	1.0187	0.997055	1.04081	0.0908908
TNFRSF19	0.913329	0.822202	1.01455	0.0909283
HGSNAT	0.949474	0.894071	1.00831	0.090988
SUPT3H	1.23973	0.966222	1.59066	0.0910719
AXL	1.01331	0.997886	1.02897	0.0911206
HMGN4	1.01224	0.998054	1.02663	0.0911287
INTS2	1.20031	0.97111	1.48359	0.0912575
KRT18	1.00253	0.999594	1.00547	0.0912984
RIMKLB	0.862588	0.726588	1.02404	0.091304
CYP27A1	0.962241	0.920167	1.00624	0.0915363
EXOC2	1.08736	0.986453	1.19858	0.0918989
PIGS	1.04262	0.99322	1.09448	0.0919395
CLCC1	1.21721	0.968465	1.52985	0.0919412
LIG4	1.10079	0.984462	1.23087	0.0919567
NUFIP2	1.05483	0.991329	1.1224	0.0919776
MMP24	0.183235	0.0254548	1.31901	0.0919819
SMYD2	1.05163	0.991764	1.1151	0.0923007
SLC16A1	1.00946	0.998448	1.02059	0.0924974
ATRAID	1.00814	0.998662	1.01771	0.0925551
COX6B2	0.849645	0.702713	1.0273	0.0925815
INSIG2	1.05668	0.990905	1.12682	0.092702
NUDT11	1.05011	0.991927	1.1117	0.0927203
CACFD1	0.929467	0.853446	1.01226	0.0929441
SLC23A3	0.203482	0.0317259	1.30508	0.0931225
CBFB	1.03358	0.99449	1.07421	0.0931377
PRRT1	0.428323	0.159164	1.15265	0.0932119
PLAU	1.00173	0.99971	1.00376	0.0932554
CEACAM1	0.953068	0.901037	1.0081	0.0933116
GOLGA6L9	0.455358	0.181679	1.14131	0.0933413
GALE	1.0385	0.99367	1.08536	0.0933607
FAM168A	1.04218	0.993066	1.09371	0.0934609
NDUFV1	1.00796	0.998665	1.01734	0.0934851
CHUK	1.14151	0.977922	1.33247	0.0935283
TAF1A	1.16112	0.975114	1.38262	0.0935318
IDNK	1.21234	0.968001	1.51836	0.0935889
ACP1	1.03398	0.994363	1.07518	0.0936621
ZNF823	0.789272	0.598431	1.04097	0.0938118
ARL17B	11.7176	0.658071	208.645	0.0939047
PLCB3	1.02138	0.996406	1.04697	0.0939635
SUGP2	0.890861	0.778103	1.01996	0.0941787
FOXN1	0.968349	0.932551	1.00552	0.0942305
ZNF621	0.730093	0.504841	1.05585	0.0946724
BACE1-AS	0.82158	0.652421	1.0346	0.0947623
VANGL1	1.06321	0.989374	1.14255	0.0951072
SNX22	0.366913	0.113001	1.19136	0.0952022
TMEM101	1.0441	0.992469	1.09842	0.0953544
ZNF569	0.588356	0.315422	1.09746	0.0953965
LINC00152	1.04331	0.992577	1.09664	0.0955051
BRI3	1.03018	0.994776	1.06684	0.0956308
KLB	0.01713	0.0001425	2.05921	0.0960407
SLC25A27	0.677423	0.428063	1.07204	0.0963276
EMC8	1.07037	0.9879	1.15974	0.0964344
PHLDA1	1.01063	0.998104	1.02332	0.0965579
RFX3	1.56081	0.923215	2.63873	0.0965616
DNAJC24	1.47265	0.93256	2.32554	0.0968259
MAGIX	0.473752	0.196117	1.14442	0.0968775
LRRC28	1.20364	0.967037	1.49813	0.0969537
HMGA1	1.00171	0.99969	1.00373	0.0972627
SLC25A30	1.22747	0.963397	1.56393	0.0972644
VASH1	0.901009	0.796535	1.01918	0.0973672
BEND5	0.576537	0.300304	1.10686	0.0979506
SPC25	1.05089	0.990866	1.11455	0.0980915
CA12	1.00791	0.99854	1.01736	0.0982743
AIFM1	1.04152	0.992427	1.09304	0.0986635
MPHOSPH9	1.3582	0.944076	1.95397	0.098975
TMEM158	0.966911	0.92902	1.00635	0.0989995
CCNE1	1.02138	0.996018	1.04739	0.0991515
SH2D5	1.03561	0.993376	1.07965	0.0995257
COL5A1	0.996375	0.992078	1.00069	0.0995533
TMEM52B	1.12545	0.977738	1.29548	0.0996938
HOMEZ	1.10575	0.980994	1.24637	0.099806
ENPP1	0.767204	0.559244	1.0525	0.100426
HJURP	1.05018	0.990567	1.11338	0.100569
BCL7B	1.03669	0.993048	1.08225	0.100585
OR51B5	2.17094	0.859639	5.48251	0.101009
BNIPL	0.977065	0.950331	1.00455	0.101182
STK4	1.09782	0.981895	1.22743	0.101198
SLCO2A1	0.968007	0.931081	1.0064	0.101309
LINC00467	1.24279	0.958258	1.6118	0.101309
GPS2	0.653911	0.393397	1.08694	0.101337
ZNF467	0.840358	0.682494	1.03474	0.101356
SEC31B	0.513126	0.230929	1.14017	0.101433
RNF114	1.03333	0.99357	1.07468	0.101474
PTCH2	0.237621	0.0425029	1.32846	0.10173
LTBP4	0.975203	0.946298	1.00499	0.101909
ENTPD4	0.92187	0.8362	1.01632	0.102103
C10orf111	0.0304623	0.000463295	2.00293	0.102107
HEATR3	1.07916	0.9849	1.18244	0.102325
PPIB	1.00381	0.999241	1.00839	0.102365
BAZ1B	1.02514	0.995044	1.05616	0.10243
LGR5	0.837911	0.677676	1.03603	0.102455
MTRNR2L2	0.331851	0.0882844	1.24739	0.102519
SNORA9	0.0700035	0.00287365	1.70532	0.102611
PSMC1	1.12379	0.976745	1.29297	0.102869
SVOP	209.325	0.339695	128989	0.102991
PIGK	1.11557	0.978127	1.27232	0.10304
THY1	0.988073	0.973922	1.00243	0.103072
MSS51	0.400807	0.133432	1.20396	0.103269
RNPEP	1.0207	0.995842	1.04619	0.103354
SNRPA1	1.0277	0.994454	1.06207	0.103414
TRIP13	1.02107	0.995764	1.04702	0.103429
NAT10	1.01688	0.996579	1.0376	0.103747
MYCN	0.685363	0.434726	1.0805	0.103819
ADAM12	0.973818	0.943178	1.00545	0.103839
SRI	1.01953	0.996037	1.04357	0.103928
HCAR1	0.456403	0.177316	1.17476	0.103935
ID4	0.945867	0.884495	1.0115	0.103957
BCL2L2-PABPN1	1.50093	0.919934	2.44885	0.103983
TMEM259	0.981367	0.959356	1.00388	0.104135
FZD5	1.09365	0.981698	1.21838	0.104218
CSF2RB	0.946662	0.886083	1.01138	0.104263
MXRA8	0.98673	0.970952	1.00276	0.104321
ACSL3	1.03752	0.992406	1.08468	0.104403
RFX8	0.33247	0.0879915	1.25621	0.104451
DNAJB14	1.1584	0.969978	1.38343	0.104499
AASDH	1.18926	0.964686	1.46612	0.104532
MRPL48	1.05097	0.989704	1.11604	0.104745
ARL2BP	1.10737	0.978952	1.25264	0.104864
FLJ13224	0.00619079	1.32601e-05	2.89032	0.104911
ELOVL5	1.01811	0.996259	1.04044	0.10495
ANKRD53	0.256822	0.0496408	1.32869	0.105005
HSPH1	1.01217	0.997463	1.0271	0.105263
ZNF12	1.07093	0.985705	1.16351	0.105308
METTL15	1.27803	0.949651	1.71996	0.105442
YPEL4	0.346084	0.0957802	1.25051	0.105471
RAB32	1.00946	0.998016	1.02104	0.105534
PIK3R2	0.337861	0.0906839	1.25877	0.105874
SNORD77	3533.53	0.176706	7.06591e+07	0.105893
TYMS	1.01605	0.996626	1.03585	0.10593
HIST1H2BL	1.62532	0.901975	2.92877	0.105968
ADORA2A	0.00382031	4.46931e-06	3.26556	0.106012
ZKSCAN5	1.11012	0.977973	1.26013	0.106198
CALML5	0.999259	0.998361	1.00016	0.106205
BANF1	1.0036	0.999229	1.00799	0.106656
CCDC169-SOHLH2	42810	0.101005	1.81446e+10	0.106706
HLA-B	1.00028	0.99994	1.00062	0.10672
CXCL14	0.999495	0.998881	1.00011	0.106758
OLR1	1.01977	0.995778	1.04434	0.107044
RPS3	1.00125	0.999729	1.00278	0.107077
SLC38A2	1.00355	0.999232	1.00789	0.10719
WIPF2	1.05184	0.989091	1.11856	0.107306
FABP4	1.00036	0.999921	1.0008	0.10746
EMC3	1.04723	0.989996	1.10778	0.10754
DDR2	0.917252	0.825622	1.01905	0.107722
MRTO4	1.01632	0.996466	1.03657	0.107785
GHITM	1.00632	0.998621	1.01408	0.107856
UNC119B	0.932927	0.857185	1.01536	0.108031
SMARCD2	1.01491	0.996752	1.0334	0.108123
CECR5	1.05021	0.989278	1.11489	0.108172
ROBO1	0.96027	0.91393	1.00896	0.108174
XPO1	1.03375	0.992722	1.07646	0.108186
PROSER2	1.02861	0.993788	1.06465	0.108413
ADAM28	1.12939	0.973469	1.31029	0.108441
DDX39B	0.952433	0.89739	1.01085	0.108579
NDN	0.977685	0.951099	1.00501	0.108624
SERINC1	1.01237	0.997266	1.02771	0.108916
RCC1	1.02269	0.995004	1.05115	0.109075
HNF4G	1.38793	0.92928	2.07294	0.10924
PDIA6	1.00606	0.998649	1.01352	0.109242
NUP54	1.04486	0.990223	1.10251	0.109285
FIBP	1.01979	0.995605	1.04456	0.109543
SSFA2	1.01252	0.997203	1.02808	0.10961
CPB2	5.78964	0.67318	49.7933	0.109709
NDUFB2-AS1	0.369503	0.109015	1.25241	0.109915
RAB12	1.02518	0.994381	1.05693	0.11007
SLC35A3	1.0954	0.979521	1.22498	0.110209
WDR54	1.03679	0.991818	1.0838	0.110304
DCAF4L2	1.0776	0.983128	1.18116	0.11038
TRAK1	0.907843	0.806212	1.02229	0.110465
AATF	1.02005	0.995484	1.04522	0.110481
CA5B	0.531317	0.244322	1.15543	0.110607
SEC14L4	1.34708	0.93385	1.94315	0.110972
PDE6A	2.71171	0.794905	9.25066	0.111081
CPSF3	1.03958	0.991088	1.09045	0.111229
GUSBP11	0.0436005	0.000922933	2.05974	0.111247
CERK	0.959477	0.911849	1.00959	0.111289
ANAPC16	1.02119	0.99517	1.04788	0.111328
CTH	1.13531	0.971071	1.32732	0.11144
IFT74	1.11028	0.97609	1.26292	0.111444
TMC8	0.930271	0.851051	1.01687	0.111463
ZNF443	0.624967	0.350245	1.11517	0.111609
CYP27C1	0.919028	0.828205	1.01981	0.111728
FGFBP1	1.00071	0.999834	1.00159	0.111797
LUM	0.998417	0.99647	1.00037	0.111853
LINC00094	1.17015	0.964061	1.4203	0.111906
TOMM20	1.00649	0.998495	1.01454	0.11192
ZNF445	0.715469	0.473434	1.08124	0.112012
USP54	0.885776	0.762703	1.02871	0.112033
F3	1.00148	0.999653	1.00331	0.112275
SPCS2	1.03035	0.993021	1.06907	0.112294
MEF2B	0.226705	0.0362826	1.41653	0.112401
SPATS2L	1.0296	0.993157	1.06739	0.112621
ZCRB1	1.03572	0.991743	1.08165	0.112865
GOLGA6L6	66.9843	0.368946	12161.4	0.113136
TACC3	1.02458	0.994235	1.05584	0.113416
LURAP1L	1.01879	0.995575	1.04254	0.113456
LYRM7	1.18751	0.959837	1.4692	0.113533
GANAB	1.00541	0.998714	1.01214	0.113595
SH3D19	0.948127	0.887581	1.0128	0.113624
INE1	0.617808	0.3402	1.12195	0.113655
MRPL11	1.01244	0.99705	1.02807	0.113657
TMEM109	0.991806	0.981747	1.00197	0.113702
HOXC4	1.18287	0.960584	1.4566	0.113803
CINP	1.07203	0.983446	1.16859	0.113965
FOXM1	1.01692	0.995976	1.03831	0.114031
ACTB	1.00031	0.999927	1.00068	0.114044
FAM86JP	0.858132	0.709787	1.03748	0.114109
BRF2	0.881961	0.754707	1.03067	0.114114
NR3C1	1.05336	0.987567	1.12353	0.114164
DPP3	1.01741	0.99583	1.03946	0.114572
GOLGA5	1.02763	0.993413	1.06303	0.114689
ZNF471	0.365409	0.104594	1.27658	0.114711
SMAD3	1.02166	0.994808	1.04923	0.11483
FBXO36	1.32466	0.933493	1.87974	0.115362
ZFP69	0.703348	0.453855	1.08999	0.115387
MEGF10	0.766191	0.549875	1.0676	0.11561
BAGE2	2.32707	0.812607	6.66405	0.115625
PHF5A	1.01108	0.997291	1.02505	0.115792
DDX18	1.02924	0.992918	1.06689	0.115895
TINCR	0.9634	0.919641	1.00924	0.115932
PGLYRP4	0.985206	0.967067	1.00369	0.11595
TRMT44	0.713672	0.468624	1.08686	0.115984
SLC1A4	0.981685	0.959314	1.00458	0.116026
ZNF10	0.645156	0.373487	1.11443	0.116073
WDR45B	1.01504	0.996315	1.03411	0.1161
SCN3B	0.504321	0.214579	1.1853	0.1164
KITLG	1.03134	0.992366	1.07185	0.116402
FAM120B	1.09403	0.977905	1.22395	0.116481
CYP2B6	134.497	0.295392	61238.7	0.116534
KCNK3	1.39687	0.920192	2.12046	0.116551
LUC7L3	0.949234	0.889433	1.01306	0.116585
RPL21P44	0.085114	0.00392068	1.84774	0.116653
GRB2	1.02247	0.994469	1.05126	0.11677
SRSF8	0.955167	0.901955	1.01152	0.116789
CRTAP	1.02785	0.993164	1.06375	0.116801
PRPF4	1.01515	0.996246	1.03442	0.116897
FBXL19-AS1	0.471112	0.183766	1.20777	0.117125
RNF181	1.00388	0.99903	1.00874	0.117146
UBR1	1.17893	0.959481	1.44857	0.117264
YES1	1.01487	0.996295	1.03378	0.11733
COA5	1.06295	0.984716	1.1474	0.11756
MDGA2	6.94598	0.612565	78.7615	0.117728
RTCA	1.05293	0.987021	1.12325	0.117847
MNT	0.874834	0.739762	1.03457	0.118102
ENOPH1	1.02424	0.993931	1.05547	0.118117
SPDYE3	1.24047	0.946678	1.62543	0.118144
ANO1	1.00241	0.999387	1.00544	0.118189
KIAA0101	1.03512	0.991247	1.08093	0.118266
LENG9	0.884243	0.757763	1.03183	0.118273
CCDC124	0.987932	0.972993	1.0031	0.118369
IL13RA2	1.01295	0.996722	1.02944	0.118416
PKM	1.00084	0.999787	1.00188	0.118418
MRPL37	1.01228	0.99689	1.0279	0.118444
TNFSF9	0.960202	0.912471	1.01043	0.118501
IRAK1	1.00667	0.998301	1.01512	0.118546
ACAT1	1.07609	0.981389	1.17994	0.118693
ORC6	1.06531	0.983853	1.15351	0.119028
GAPDH	1.00029	0.999925	1.00066	0.119055
CPLX1	0.761014	0.539779	1.07293	0.119158
TRIT1	1.04121	0.989644	1.09546	0.119176
RAD51	1.05332	0.986655	1.1245	0.119415
ABI2	1.25764	0.942302	1.67852	0.119599
CRCP	1.0287	0.992685	1.06601	0.119676
LINC00483	1.52781e-24	1.53104e-54	1.52459e+06	0.11971
GNRH1	0.575306	0.286568	1.15497	0.119997
SLC38A5	0.991064	0.979912	1.00234	0.120031
CHST1	0.941664	0.872939	1.0158	0.120059
M6PR	1.02187	0.99437	1.05012	0.120116
DRAP1	1.00362	0.999056	1.00821	0.120134
MAD2L2	1.02722	0.993012	1.06261	0.120146
PNPLA6	0.939706	0.868805	1.01639	0.120245
ABT1	1.03786	0.990313	1.0877	0.120392
WBSCR22	1.04009	0.989723	1.09302	0.120647
ZFYVE19	1.07182	0.981901	1.16996	0.120807
ZNF250	0.786102	0.58	1.06544	0.120818
ACSF3	0.754826	0.529056	1.07694	0.120861
LDHA	1.00135	0.999641	1.00307	0.121364
WFS1	0.950147	0.890613	1.01366	0.121385
MRPS31P5	0.0141909	6.50174e-05	3.09734	0.121493
DAAM2	0.819833	0.63757	1.0542	0.121494
DACT2	0.898985	0.785617	1.02871	0.121532
SYNJ2BP	1.1067	0.97341	1.25823	0.121538
TBC1D3C	2.70841e-71	1.21252e-160	6.04982e+18	0.12163
RGS10	1.01458	0.996151	1.03335	0.121716
ALG3	1.0087	0.997695	1.01982	0.121744
CLEC2D	0.74202	0.508428	1.08293	0.121884
HIST1H2AH	1.62117	0.878965	2.99009	0.121886
NDST3	6.91174e-09	3.15133e-19	151.593	0.121946
RPP30	1.0866	0.978026	1.20722	0.122038
CMIP	1.03125	0.991784	1.07229	0.1222
SCARNA2	201.382	0.240886	168357	0.122265
HPN	1.09117	0.976855	1.21887	0.122289
IFNGR2	1.01042	0.997217	1.02381	0.122392
GLYCTK	0.72205	0.477548	1.09174	0.122618
ADAM17	1.03215	0.991508	1.07445	0.122623
TOR1AIP2	1.15181	0.962582	1.37824	0.122712
LACTB2	1.04174	0.98901	1.09727	0.122846
FGGY	1.28461	0.934383	1.7661	0.123053
TCF4	0.912037	0.811273	1.02532	0.12322
HAUS4	1.05483	0.985607	1.12891	0.123236
CLEC7A	0.957303	0.905622	1.01193	0.123317
COA4	1.01379	0.996273	1.03162	0.12353
ATP6V1E1	1.01152	0.996877	1.02637	0.123701
ANAPC13	1.02187	0.994096	1.05041	0.123866
AHSA2	0.880252	0.74821	1.0356	0.124013
INSR	0.910126	0.807156	1.02623	0.12423
CYSTM1	1.02207	0.993992	1.05094	0.124539
CCT3	1.00556	0.998467	1.0127	0.124755
ILK	1.0992	0.974151	1.2403	0.124794
FRG1	1.02745	0.992529	1.06359	0.124816
MBNL1-AS1	0.626994	0.345273	1.13858	0.125127
AMZ2	1.03984	0.989192	1.09309	0.125162
SNX11	1.07229	0.980761	1.17236	0.12522
GSPT1	1.02628	0.992798	1.06088	0.125328
ZFP82	0.347866	0.0901182	1.3428	0.125461
NELFE	1.01203	0.996643	1.02765	0.126074
DERL1	1.03491	0.990392	1.08143	0.126112
ARHGAP11A	1.06307	0.982906	1.14977	0.126279
LARP1	1.01658	0.995371	1.03825	0.126335
CCT5	1.00544	0.998469	1.01246	0.126437
TMEM179B	1.01883	0.994744	1.0435	0.126441
HIST1H2BG	1.02867	0.992046	1.06665	0.126454
GOLGA7B	0.958701	0.908216	1.01199	0.12649
TRABD2A	1.37005	0.914844	2.05175	0.126507
SLC46A3	1.14464	0.962427	1.36135	0.126747
RND1	0.801839	0.603885	1.06468	0.126838
LENG8	0.970195	0.933211	1.00864	0.127035
GSPT2	1.0773	0.97902	1.18545	0.127124
SLC39A3	0.892839	0.771838	1.03281	0.127132
SULT1B1	0.529526	0.233935	1.19861	0.12718
RPS15AP10	0.335658	0.0825301	1.36515	0.127231
CRKL	1.00564	0.998392	1.01295	0.127481
ITPR2	0.925795	0.838402	1.0223	0.127496
TGM3	0.99883	0.997328	1.00034	0.127577
SPARC	0.999429	0.998694	1.00016	0.1276
DDOST	1.00467	0.998666	1.01071	0.127676
SART1	1.0145	0.995877	1.03348	0.127762
MFAP1	1.03857	0.989196	1.09041	0.127787
AP3B2	0.590451	0.299688	1.16332	0.127823
GUCA1B	0.523665	0.227715	1.20425	0.127875
TMEM106A	1.2254	0.943083	1.59222	0.12817
MDH1	1.01842	0.994749	1.04265	0.128224
FBXO8	1.08547	0.976593	1.20648	0.12832
TTC27	1.06849	0.981042	1.16373	0.128353
FOXD2-AS1	1.16363	0.957081	1.41476	0.128515
ZNF557	0.655284	0.379905	1.13028	0.128591
SLC35E2	0.322325	0.0748346	1.38831	0.128609
AFF3	0.0951477	0.00456903	1.9814	0.128879
MMD2	2361.91	0.10429	5.34916e+07	0.128983
LEP	1.13914	0.962606	1.34805	0.12943
FBXO45	1.02943	0.991547	1.06876	0.129466
TCTA	0.9311	0.849013	1.02112	0.129507
DDIT4L	1.01697	0.995081	1.03934	0.129562
CAST	1.0179	0.994807	1.04153	0.129697
GRWD1	1.04287	0.987757	1.10106	0.129699
PSIP1	1.02792	0.991949	1.06519	0.129741
PLEKHN1	0.939972	0.867628	1.01835	0.129768
ARPC1A	1.00496	0.998548	1.01141	0.129798
DFNB59	0.435202	0.14833	1.27689	0.129801
CCDC88B	0.925923	0.838089	1.02296	0.130147
FAM84A	0.976645	0.947182	1.00702	0.130507
MDH2	1.00566	0.998325	1.01306	0.130684
TDRKH	1.14147	0.961467	1.35517	0.130743
MRGBP	1.02805	0.991803	1.06562	0.130898
ATXN7L3B	1.03773	0.989039	1.08881	0.130935
RPL26	1.0029	0.999138	1.00668	0.130981
SNRPC	1.0057	0.998306	1.01316	0.131056
EIF3B	1.00669	0.998008	1.01545	0.131306
ELF1	1.01635	0.995155	1.038	0.131471
ACTL6A	1.01137	0.996616	1.02633	0.13161
BTG3	0.98025	0.955158	1.006	0.131626
SP100	1.05173	0.984975	1.12302	0.131683
EIF2B3	1.06667	0.980813	1.16005	0.131686
PCBD2	1.40619	0.902642	2.19065	0.131783
MAD2L1BP	1.04017	0.988234	1.09484	0.131788
TTC30B	1.16561	0.954892	1.42283	0.131995
APOL2	1.0076	0.99772	1.01758	0.132061
DDX50	1.03149	0.990689	1.07396	0.132167
SULF1	0.989539	0.976083	1.00318	0.13219
ZNF692	0.933136	0.852723	1.02113	0.132285
ZNF649	0.783196	0.569619	1.07685	0.13253
FBXL20	1.16744	0.954146	1.4284	0.132591
PAN3-AS1	0.490753	0.194084	1.2409	0.132596
E2F2	0.907464	0.799575	1.02991	0.132687
HNRNPL	1.02186	0.993449	1.05108	0.132822
BUD31	1.01764	0.994696	1.04111	0.132869
PTPRM	0.879582	0.74405	1.0398	0.132888
LCAT	0.891267	0.766959	1.03572	0.133099
RRM2	1.0124	0.99625	1.0288	0.133128
PRRG4	1.01537	0.995357	1.03579	0.133129
RAMP2-AS1	0.322749	0.0737321	1.41278	0.133294
LRPPRC	1.02479	0.992531	1.0581	0.133472
CEP44	1.19888	0.945866	1.51958	0.133668
SPNS2	0.971539	0.935562	1.0089	0.133682
CDR2L	1.02887	0.991291	1.06787	0.133824
TCTN3	1.0474	0.985848	1.11279	0.133953
ABCC3	1.03689	0.988834	1.08727	0.134616
GPR12	2.6616e-06	1.32152e-13	53.6058	0.134667
DLGAP5	1.02967	0.990967	1.06989	0.13471
EPS15	1.08015	0.97635	1.19498	0.134743
CXorf38	1.13309	0.961939	1.3347	0.134778
ADRA2B	0.658035	0.380174	1.13898	0.134894
TMEM59	1.02536	0.992241	1.05959	0.134905
WASH1	0.873436	0.731446	1.04299	0.134927
SOD2	1.00693	0.997852	1.01609	0.134984
LRCH1	1.14681	0.958228	1.3725	0.135058
KCTD11	1.00769	0.997618	1.01785	0.135065
PRKAA1	1.034	0.989634	1.08036	0.135101
FAM227A	0.0709276	0.00220296	2.28361	0.135228
MAPRE1	1.00665	0.997929	1.01545	0.135395
FAM83F	0.906161	0.796207	1.0313	0.135438
NUDT21	1.02156	0.993338	1.05058	0.13561
CLPB	1.03795	0.988308	1.09008	0.136323
C1orf140	3.44756e+09	0.000954861	1.24476e+22	0.136593
DUSP11	1.0307	0.990467	1.07257	0.136632
COL18A1	0.989805	0.976537	1.00325	0.136693
HNRNPU-AS1	0.646257	0.363648	1.14849	0.13674
POLR1E	1.02665	0.991693	1.06283	0.136762
COQ10B	1.02732	0.991456	1.06447	0.137117
GEMIN8	0.903949	0.7912	1.03277	0.137371
AIPL1	0.0319869	0.00034078	3.00241	0.137404
MED16	0.954912	0.898507	1.01486	0.137492
RAE1	1.05929	0.981743	1.14297	0.137555
INGX	0.0127045	3.9926e-05	4.04259	0.13758
RPL27	1.00103	0.999671	1.00239	0.137748
GLTSCR1L	0.877151	0.7377	1.04296	0.137867
PAK2	1.01273	0.995939	1.02981	0.138097
AMY2B	0.327171	0.0746613	1.43369	0.138318
B3GNT5	1.01583	0.994942	1.03716	0.138446
RHOC	1.00605	0.998053	1.01411	0.138541
ZNF703	0.982157	0.959035	1.00584	0.138564
UXT	1.00938	0.996987	1.02193	0.138565
SOSTDC1	0.973236	0.938914	1.00881	0.13863
HOXD9	0.921106	0.826095	1.02704	0.138996
TPRG1	0.873657	0.73049	1.04488	0.139101
CAB39	1.01205	0.996115	1.02823	0.139119
METTL6	1.4019	0.895812	2.1939	0.139285
ZNF155	1.431	0.889591	2.30192	0.139516
GTF2IRD2	0.0935196	0.00403361	2.16826	0.139562
MED31	1.06889	0.97843	1.16771	0.139778
RNFT1	1.14661	0.956164	1.375	0.139871
LIME1	0.646389	0.362147	1.15373	0.139892
PLEKHF1	1.02472	0.992009	1.05851	0.140144
RFC2	1.02006	0.993489	1.04733	0.140267
HCP5	1.00943	0.996914	1.0221	0.140374
FAM133DP	0.0311244	0.000308874	3.13632	0.140404
BZW2	1.00918	0.996992	1.02152	0.140433
EIF2A	1.01619	0.994714	1.03813	0.140566
METTL21A	1.19924	0.941804	1.52704	0.140577
WTAP	1.02795	0.990933	1.06636	0.14069
LRTOMT	1.20685	0.939609	1.5501	0.140966
NTPCR	1.17349	0.948297	1.45216	0.141123
ARPC1B	1.00492	0.998371	1.01152	0.141161
ABCC2	0.53543	0.23297	1.23057	0.14121
TSSC1	1.09898	0.969126	1.24624	0.14125
IGBP1	1.0183	0.993991	1.04321	0.141259
ANXA3	1.01796	0.994103	1.04239	0.141262
RPS16	1.00092	0.999693	1.00214	0.141815
PGM3	1.07628	0.975726	1.18719	0.141855
RNF144A-AS1	0.552382	0.250213	1.21946	0.141857
RFTN1	0.962554	0.914759	1.01285	0.1419
TMEM60	1.03619	0.988179	1.08653	0.141921
SDCCAG3	1.02607	0.991423	1.06193	0.141969
ANXA9	0.948281	0.883374	1.01796	0.142111
PAF1	1.0114	0.99619	1.02684	0.142572
PDE6D	1.06697	0.978391	1.16356	0.142671
KRT19P2	0.471358	0.172416	1.28862	0.142705
RAD50	1.06966	0.977529	1.17047	0.142815
SPATA7	1.63691	0.846536	3.16521	0.142983
HN1L	1.01225	0.995887	1.02889	0.143086
ATP6V1C1	1.03291	0.989097	1.07865	0.143141
PHACTR4	0.935468	0.855551	1.02285	0.143173
KIF18B	1.05266	0.982755	1.12754	0.143247
MRPS18B	1.0111	0.996259	1.02616	0.14341
ORMDL3	1.02504	0.991616	1.0596	0.143672
SOBP	0.691948	0.422388	1.13354	0.143675
FUT1	1.08835	0.971572	1.21916	0.143755
SNORD69	0.689962	0.419377	1.13513	0.144017
EXOSC10	1.04503	0.985048	1.10867	0.144163
EIF1B	1.01222	0.995852	1.02887	0.144192
GLUD1	1.00698	0.997622	1.01643	0.144237
NOD1	1.2529	0.925511	1.69609	0.144559
MYO5B	0.951158	0.889279	1.01734	0.144571
SORD	1.03979	0.986652	1.0958	0.144865
AP3D1	0.970972	0.933265	1.0102	0.144942
KRT6B	0.999907	0.999782	1.00003	0.145068
MTIF2	1.045	0.984911	1.10875	0.145192
ZNF227	1.15373	0.951739	1.39858	0.145328
DHRS3	1.00632	0.997816	1.0149	0.145632
HINT1	1.0042	0.998543	1.0099	0.145779
C12orf45	1.04323	0.9854	1.10446	0.145801
WNT10A	0.975842	0.94419	1.00856	0.146069
TRIM35	0.944809	0.875179	1.01998	0.146088
PPP1CB	1.00767	0.997336	1.01811	0.146308
ALDOC	1.01006	0.996507	1.02381	0.146377
TSPO	0.997021	0.993014	1.00104	0.146432
LRRC8A	1.00522	0.998179	1.01232	0.146479
FGB	1.25444	0.923649	1.70369	0.146659
MTX2	1.01364	0.995263	1.03236	0.146677
CGRRF1	1.15507	0.950734	1.40331	0.146686
NDE1	1.04325	0.985244	1.10467	0.146885
NCOA4	1.00776	0.997289	1.01833	0.146975
STOML2	1.003	0.998947	1.00707	0.147055
PSMD13	1.01016	0.996448	1.02406	0.147157
OSCP1	0.791358	0.576689	1.08594	0.147243
MIR570	0.948241	0.882469	1.01892	0.147325
LAPTM4A	1.00384	0.998648	1.00906	0.147383
LEAP2	0.260576	0.0422325	1.60776	0.147472
ZNF234	1.24313	0.926037	1.6688	0.147472
ALDH1L2	0.912403	0.805957	1.03291	0.147503
PDS5B	1.15633	0.949986	1.40749	0.147521
SGK223	0.968824	0.928171	1.01126	0.147596
LINC00173	0.648631	0.360886	1.1658	0.147863
HAX1	1.01454	0.994893	1.03458	0.147937
FBLN2	0.992815	0.983158	1.00257	0.148149
NPC2	1.00486	0.998276	1.01148	0.14838
UBE2B	1.02049	0.992798	1.04896	0.148439
IL17RD	0.716788	0.456294	1.12599	0.148459
MIR31HG	1.02404	0.991561	1.05758	0.148591
NDUFS1	1.05963	0.97953	1.14627	0.148675
ERCC8	1.31926	0.905705	1.92164	0.148783
LTB	0.963572	0.916227	1.01336	0.148867
BCAS4	1.10988	0.963354	1.2787	0.148976
PCOLCE	0.990747	0.978307	1.00334	0.14931
MCMBP	1.03598	0.987382	1.08697	0.14932
AGBL3	0.0852432	0.00299758	2.42409	0.149427
TMEM33	1.04257	0.985112	1.10338	0.149485
COTL1	1.01136	0.995942	1.02702	0.149541
MECOM	1.09325	0.968403	1.23419	0.149583
CHDH	0.574951	0.270785	1.22078	0.149673
AZGP1	0.97352	0.938618	1.00972	0.149685
2021-03-02	0.954215	0.895263	1.01705	0.149756
C16orf45	0.882566	0.744553	1.04616	0.149918
FAM26F	1.01771	0.993671	1.04232	0.150074
C8orf76	1.08796	0.969924	1.22036	0.15021
UBAC1	1.01466	0.994738	1.03498	0.15031
BCKDHA	1.20171	0.935246	1.5441	0.150841
FAM175A	1.69909	0.824242	3.50249	0.150931
PTTG1	1.00662	0.997595	1.01573	0.150957
GATAD1	1.03814	0.986431	1.09256	0.151032
TSN	1.0176	0.993647	1.04214	0.151099
USP30-AS1	1.07793	0.972873	1.19434	0.151479
MANEA	1.08405	0.970738	1.21059	0.151934
CCNL2	0.975131	0.9421	1.00932	0.152054
S100A8	0.999936	0.999849	1.00002	0.15206
CCDC14	0.889135	0.757063	1.04425	0.152075
PHYH	1.0523	0.981367	1.12837	0.152213
FAM215A	15.3967	0.364412	650.522	0.152299
EIF4G1	1.00469	0.998272	1.01114	0.152453
SERINC3	1.01205	0.995581	1.02879	0.152458
NSG1	0.97399	0.939456	1.00979	0.152482
QRICH2	0.660451	0.374144	1.16585	0.152508
EREG	1.01215	0.995541	1.02905	0.152512
TTC19	1.07534	0.973477	1.18786	0.152558
SORT1	0.968985	0.928042	1.01173	0.152616
SLFN13	1.08128	0.971438	1.20354	0.152778
IBA57	0.712911	0.448277	1.13377	0.152836
TGOLN2	1.01603	0.994112	1.03843	0.152945
ZNF226	1.14382	0.951227	1.37541	0.153168
NRARP	1.01238	0.995432	1.02961	0.153187
SERTAD3	1.02681	0.99019	1.06478	0.153329
CYTH1	0.963793	0.916219	1.01384	0.153331
CRIPT	1.06013	0.978471	1.14861	0.153346
ADAMTS12	0.954911	0.896283	1.01737	0.153533
CHTF8	1.02102	0.992252	1.05062	0.153728
ATP5SL	1.06473	0.976806	1.16057	0.153779
FAM222A	0.822374	0.628544	1.07598	0.153873
TROAP	1.04466	0.983738	1.10935	0.154113
ZNF333	0.501356	0.193959	1.29593	0.15417
C9orf139	0.0712173	0.00188077	2.69672	0.154178
EIF2B1	1.035	0.987164	1.08516	0.15418
TAT	3.24453e-06	9.13803e-14	115.2	0.154204
CXXC1	0.95806	0.903217	1.01623	0.154289
GORASP2	1.02452	0.990914	1.05927	0.15455
DGCR8	0.903967	0.786626	1.03881	0.154678
CCDC120	0.953207	0.892324	1.01824	0.154703
GLO1	1.0042	0.998415	1.01003	0.154992
RAB13	0.982764	0.959485	1.00661	0.155163
JPX	1.15092	0.948078	1.39716	0.15533
ATXN7L2	0.65378	0.363768	1.175	0.155373
ZCCHC18	0.0817289	0.00258153	2.58746	0.155414
WDR43	1.02286	0.991454	1.05527	0.155438
CLINT1	1.02492	0.990687	1.06035	0.155551
DDX49	0.975421	0.942489	1.0095	0.155562
HLA-F-AS1	1.67666	0.821592	3.42164	0.155603
MYCBP	1.05024	0.981523	1.12376	0.155681
TMEM177	1.04503	0.983379	1.11054	0.155699
CFD	1.01051	0.996029	1.0252	0.155737
TUBGCP4	1.26749	0.913655	1.75837	0.155817
CLN5	1.14424	0.949947	1.37827	0.15586
KRT23	1.00634	0.997593	1.01517	0.155881
CXCL13	0.991341	0.979504	1.00332	0.155915
COPRS	1.01544	0.994171	1.03716	0.156016
FAM86B3P	0.478538	0.172839	1.32493	0.156055
DNAJC3	1.02778	0.98958	1.06745	0.156215
SUMO1	1.00856	0.996746	1.02052	0.156227
PPT1	1.00717	0.997268	1.01717	0.156373
GTPBP10	1.16855	0.942098	1.44944	0.156408
UBE2O	1.06071	0.977654	1.15082	0.156565
C1orf43	1.00634	0.997577	1.01518	0.156669
RARS2	1.03728	0.986045	1.09117	0.156718
GAGE1	1.2989	0.904354	1.86558	0.156857
ZNF844	0.737382	0.483627	1.12428	0.156883
RNASE4	0.2166	0.0260427	1.8015	0.156966
PRDX6	1.00371	0.998575	1.00886	0.157217
UQCRFS1	1.00977	0.996255	1.02347	0.157308
HLA-E	1.00099	0.999617	1.00237	0.157467
CYB5R4	1.1043	0.962316	1.26724	0.157677
NGRN	1.07562	0.972097	1.19018	0.157986
NRN1	1.02063	0.992073	1.05002	0.158419
NLGN4X	0.901746	0.781029	1.04112	0.15842
FAM171A1	0.943477	0.870196	1.02293	0.158423
USP38	1.09566	0.964984	1.24402	0.158576
KIF25	0.00718851	7.52414e-06	6.86784	0.158653
VPS25	1.02258	0.991319	1.05482	0.158674
RPS6KB1	1.08341	0.969197	1.21108	0.15869
TMEM169	0.300534	0.056461	1.5997	0.158765
HMGB2	1.00495	0.99807	1.01189	0.158828
MT1X	1.00202	0.999211	1.00483	0.159014
FPGS	1.01628	0.993694	1.03938	0.159049
AP3S1	1.01899	0.992649	1.04602	0.159208
RDH16	0.932532	0.846106	1.02779	0.159233
JAK3	0.923038	0.82561	1.03196	0.15938
GLRX3	1.02415	0.990665	1.05877	0.15943
MAMDC2	0.905368	0.788282	1.03985	0.159431
PVRL2	1.00582	0.997715	1.014	0.15972
DKK4	0.678019	0.39445	1.16544	0.159726
FAM189A2	0.842131	0.662725	1.0701	0.159826
IP6K1	0.936107	0.853769	1.02639	0.159866
UGT8	1.04811	0.981629	1.1191	0.159893
RAI14	1.01861	0.992749	1.04515	0.159897
DNLZ	0.0352669	0.000332247	3.74347	0.159917
URGCP	1.08142	0.969566	1.20618	0.159982
TSTD3	1.38728	0.878698	2.19022	0.160035
MAOA	1.01438	0.99437	1.03479	0.160137
MTDH	1.01426	0.994417	1.03449	0.16017
ING4	0.952566	0.890095	1.01942	0.16027
RNF40	1.0425	0.983657	1.10485	0.160301
AEBP1	0.99803	0.995287	1.00078	0.1604
PRDX4	1.00503	0.99801	1.01211	0.160534
H2AFY	1.03943	0.984773	1.09711	0.160567
PDCL2	1.31707	0.896466	1.93502	0.160576
ADM2	0.889644	0.755564	1.04752	0.160623
SYPL1	1.00566	0.997762	1.01362	0.160645
GPR82	1.64366	0.820816	3.29139	0.160729
SLC38A6	1.1904	0.932924	1.51895	0.16103
PREB	1.02552	0.990007	1.06231	0.161087
ZNF655	1.03686	0.985642	1.09074	0.161381
EFCAB1	1.32077	0.89461	1.94994	0.161609
SLC19A1	1.16515	0.940612	1.44329	0.161684
RARB	1.05065	0.980396	1.12593	0.161744
MLK7-AS1	2.27595	0.718622	7.20815	0.162053
AKR7L	0.115492	0.00560203	2.38101	0.16209
ST6GALNAC3	0.199506	0.0207872	1.91477	0.162419
MRAS	0.927089	0.833664	1.03098	0.162432
GABARAPL2	1.02468	0.990219	1.06035	0.162455
GRSF1	1.04157	0.983715	1.10282	0.162467
MSH3	1.14281	0.947536	1.37833	0.16263
CORO1C	1.01164	0.995339	1.0282	0.162674
SSBP4	0.964026	0.915676	1.01493	0.162849
FKBP4	1.00631	0.997458	1.01524	0.162923
AQP6	0.0641891	0.00135348	3.04417	0.163142
SYNJ2BP-COX16	6.8801	0.456495	103.694	0.163496
CCDC113	1.22543	0.920662	1.63109	0.163501
CD14	1.00369	0.998499	1.00892	0.163732
STX6	1.04663	0.981595	1.11597	0.163802
SPRR1B	0.999928	0.999827	1.00003	0.163932
ARHGEF9	0.810893	0.603578	1.08942	0.164084
LINC00346	1.10918	0.958522	1.28351	0.164166
CNTN4	0.476723	0.167874	1.35378	0.164178
RPL12	1.00112	0.999542	1.0027	0.16433
SESN1	0.877349	0.72959	1.05503	0.164341
TMEM141	1.00726	0.997043	1.01758	0.16439
PEPD	1.01432	0.994191	1.03486	0.164406
APBA3	0.847079	0.670155	1.07071	0.165019
RQCD1	1.04071	0.983703	1.10102	0.165047
RPS5	1.00157	0.999354	1.00379	0.165226
INTS12	1.12535	0.952435	1.32967	0.16531
FMO2	0.970995	0.931437	1.01223	0.165427
CSDE1	1.00415	0.998288	1.01004	0.165694
PPP6C	1.02789	0.988668	1.06868	0.165787
NCBP2	1.01618	0.993371	1.03952	0.165812
RNF219	1.13053	0.95043	1.34475	0.165832
DCLRE1B	1.09623	0.962625	1.24839	0.165884
LARS	1.03699	0.985025	1.09169	0.166132
LATS1	1.08753	0.965735	1.22468	0.166172
HSF1	1.01546	0.993643	1.03776	0.166184
MRPS5	1.04149	0.983246	1.10318	0.1662
DYNAP	0.900564	0.776447	1.04452	0.166282
CLCA4	1.009	0.996278	1.02189	0.166307
SFXN4	1.02958	0.987924	1.07299	0.166545
GABRR2	0.049241	0.000690996	3.50896	0.166583
ERMAP	0.883958	0.742145	1.05287	0.16681
PARP8	1.13569	0.94823	1.36022	0.166839
DBP	0.882527	0.739213	1.05363	0.166913
TOR2A	1.08632	0.965945	1.2217	0.167051
IAPP	843.386	0.0594042	1.19739e+07	0.167227
FMR1-AS1	1.15524e-07	1.65024e-17	808.717	0.167254
NXF1	0.959574	0.90498	1.01746	0.167362
KIAA1217	0.970645	0.930438	1.01259	0.167472
CHIC2	1.02396	0.990104	1.05898	0.167496
EFHD1	0.847102	0.669267	1.07219	0.167526
VENTX	0.391279	0.103162	1.48407	0.167727
PRLR	0.687996	0.404391	1.1705	0.167797
ID3	0.992839	0.982749	1.00303	0.167894
CASP8	1.08555	0.965996	1.21989	0.167947
DGKE	1.41474	0.863871	2.3169	0.168037
ZC3H12D	0.494876	0.181964	1.34588	0.168188
NOL12	0.797437	0.577914	1.10035	0.168245
AMACR	0.804881	0.59104	1.09609	0.168313
SZRD1	1.02023	0.991558	1.04974	0.168472
MRPS6	1.03777	0.984426	1.09401	0.168508
MATK	0.873026	0.719535	1.05926	0.168695
IFNAR2	1.09714	0.961437	1.25199	0.168767
HIST1H2BN	1.98267	0.747979	5.25546	0.168781
SNORA77	0.189217	0.0176479	2.02874	0.168977
PREP	1.03236	0.986557	1.08028	0.169004
PCDHGB3	2.5611	0.670191	9.78709	0.169165
ZNF607	0.762887	0.518421	1.12263	0.169724
ERCC6L	1.1462	0.943341	1.39269	0.169736
ARVCF	0.896556	0.767149	1.04779	0.169764
GLB1	1.03686	0.984631	1.09186	0.169856
NAB1	1.00457	0.998053	1.01112	0.169877
FCGR2A	1.0297	0.98754	1.07365	0.170033
ZNRD1	1.05898	0.975739	1.14933	0.170067
TSPAN3	1.02521	0.989343	1.06238	0.170606
KIAA0408	17057.1	0.0150702	1.9306e+10	0.170651
FZD10	1.01775	0.992452	1.0437	0.170662
MTHFD1L	1.02826	0.988072	1.07008	0.17068
CENPN	1.04397	0.981641	1.11025	0.170682
TSPAN8	0.648956	0.349493	1.20501	0.170887
ALKBH5	1.01556	0.993359	1.03826	0.170924
PCDHGA12	0.491265	0.177592	1.35897	0.170957
SSPN	0.929601	0.837324	1.03205	0.171129
ARID5A	0.959936	0.905337	1.01783	0.171142
PDK3	1.09442	0.961746	1.24541	0.171181
ELP5	1.02558	0.989134	1.06337	0.171258
EPT1	1.03697	0.984375	1.09238	0.171626
SPRYD7	1.08006	0.967127	1.20618	0.171694
RRN3P1	0.501105	0.186002	1.35002	0.171802
ADAMTSL2	0.853352	0.679693	1.07138	0.171925
DDX12P	0.775877	0.539084	1.11668	0.171962
PTDSS1	1.01235	0.994672	1.03033	0.172125
PARK7	1.00662	0.997126	1.01621	0.172283
TBC1D10B	1.05572	0.976637	1.14121	0.172284
AAMP	1.01393	0.99398	1.03429	0.172389
KIF26B	0.913665	0.802513	1.04021	0.172478
SERPINE2	1.008	0.996527	1.0196	0.172496
FNIP1	1.17437	0.932071	1.47965	0.172792
NTNG2	0.256501	0.0362247	1.81623	0.173067
YAF2	1.39826	0.86309	2.26526	0.173252
UNC50	1.03641	0.984407	1.09116	0.173322
IL3RA	0.938759	0.857089	1.02821	0.173546
XPO6	1.0282	0.987827	1.07022	0.173608
YPEL1	0.419642	0.120123	1.46599	0.173643
GGH	1.01069	0.995327	1.02628	0.173682
LINC00167	0.000639369	1.59658e-08	25.6043	0.173752
RIBC1	0.424186	0.123273	1.45963	0.173781
PPP6R1	1.03124	0.986512	1.07799	0.173924
HSP90AB1	1.00072	0.99968	1.00177	0.173954
KLC4	0.900812	0.774876	1.04722	0.173982
SDE2	1.04288	0.981615	1.10797	0.174068
METTL20	0.27868	0.0441456	1.75924	0.174116
PSMB8	1.00352	0.998445	1.00863	0.174182
SNCG	1.00481	0.997877	1.0118	0.174273
NARFL	0.874273	0.720166	1.06136	0.174442
ZNF850	1.39275	0.863355	2.24676	0.174538
CHMP3	1.04031	0.982621	1.10138	0.174581
TRAPPC11	1.0825	0.965378	1.21384	0.174818
ZNF679	66.3261	0.154842	28410.5	0.174891
PGM5P2	0.147325	0.00925239	2.34583	0.175043
SRGN	1.00336	0.998508	1.00823	0.175096
SHC1	1.00738	0.996725	1.01814	0.175397
ZNF90	0.309739	0.0568505	1.68756	0.17542
DCTPP1	1.00769	0.996587	1.01891	0.175436
VCPIP1	1.1076	0.955392	1.28405	0.17544
STAR	0.833688	0.640803	1.08463	0.175467
ALDH7A1	1.02992	0.986913	1.07481	0.175517
GMFB	1.03806	0.983444	1.09571	0.175561
UBAP2	1.04169	0.981872	1.10515	0.175846
G3BP2	1.02072	0.990857	1.05148	0.175846
POLD3	1.05496	0.976304	1.13996	0.175935
USP32	1.0647	0.972257	1.16594	0.176099
NR1H2	0.975976	0.942188	1.01098	0.176137
MAST3	0.841752	0.655778	1.08047	0.176252
PSD	0.653683	0.352952	1.21065	0.176366
PSME2	1.00402	0.998193	1.00989	0.17657
GPKOW	1.0381	0.983275	1.09599	0.176777
CD34	0.917685	0.810081	1.03958	0.177045
NOL9	1.11405	0.952306	1.30325	0.177215
KIFAP3	0.946465	0.87376	1.02522	0.177277
RABGGTB	1.05258	0.977055	1.13394	0.177361
FBLN1	0.992002	0.980493	1.00364	0.177375
MLLT4-AS1	0.278541	0.0434585	1.78527	0.177494
SPHK2	0.812085	0.60006	1.09903	0.177556
TPM4	0.996174	0.990637	1.00174	0.177648
ITM2A	0.954085	0.891061	1.02157	0.177651
PPP1R2	1.02465	0.989003	1.06159	0.177675
NPLOC4	0.977031	0.944565	1.01061	0.177774
DEAF1	0.94001	0.859103	1.02854	0.17791
COG3	1.10153	0.956965	1.26792	0.177935
PSPN	0.591809	0.275871	1.26957	0.177962
ZNF880	0.798088	0.574795	1.10813	0.178029
CDKL1	1.96756	0.734495	5.27068	0.17824
NCOA5	0.960384	0.905465	1.01863	0.178479
SCARB2	1.00984	0.995538	1.02434	0.178514
ENTHD2	0.866258	0.702698	1.06789	0.178707
CENPT	0.938984	0.856638	1.02925	0.178825
BHLHE40-AS1	0.427175	0.123584	1.47655	0.17891
NDUFA8	1.00545	0.997513	1.01344	0.179004
UGT1A8	1.03768	0.983166	1.09522	0.179148
PIK3R3	0.829546	0.631553	1.08961	0.179227
MVP	1.00891	0.995932	1.02206	0.179339
FXN	1.11582	0.950824	1.30946	0.179489
NF1	1.1398	0.941504	1.37986	0.179643
PSMB1	1.00271	0.99875	1.0067	0.179824
AP4B1-AS1	0.0969608	0.00320394	2.93433	0.179848
NME2	1.00973	0.99554	1.02412	0.179927
COPS8	1.04343	0.980561	1.11032	0.179979
C9orf85	1.18332	0.925193	1.51347	0.180024
LINC00622	0.554122	0.233764	1.31351	0.180025
STRADA	0.622009	0.31067	1.24536	0.180088
DPH5	1.06054	0.97319	1.15574	0.180142
DLX2	0.86618	0.702049	1.06868	0.18016
PTCD3	1.09704	0.95808	1.25616	0.18016
TMEM256	1.00654	0.996988	1.01618	0.18026
NCSTN	1.01528	0.993002	1.03806	0.180374
TBX3	0.915083	0.803659	1.04195	0.180384
ZMPSTE24	1.02032	0.990724	1.05081	0.180402
NUP85	1.04547	0.979596	1.11578	0.180514
NDUFAF2	1.02112	0.990342	1.05286	0.180728
SUGT1	1.17032	0.92957	1.47343	0.180747
CENPL	1.12764	0.945735	1.34454	0.180773
ZNF486	0.745486	0.484871	1.14618	0.180796
TRMT12	1.04331	0.980489	1.11016	0.180861
SNAP29	1.00978	0.995486	1.02427	0.180961
NUDCD3	1.03878	0.982451	1.09833	0.18106
LINC00115	0.551933	0.230974	1.31889	0.181158
AXIN2	0.770817	0.52629	1.12896	0.181232
NGDN	1.05563	0.975082	1.14284	0.181261
PDE8A	0.873369	0.71609	1.06519	0.18137
LINC00672	1.57931	0.807849	3.08747	0.181517
ZC3H3	1.03339	0.984778	1.0844	0.18154
CD274	1.02507	0.988481	1.06301	0.181833
PRH1-PRR4	70.0223	0.13691	35812.9	0.181835
SEMA3E	0.0888651	0.00254316	3.1052	0.181862
ABCC5-AS1	0.0856302	0.00231805	3.16324	0.182003
KRT8	1.00197	0.99908	1.00486	0.182007
ATP6V1B1	1.06766	0.96979	1.1754	0.182007
OST4	1.00196	0.999083	1.00484	0.18216
RPN2	1.00166	0.999222	1.0041	0.182191
CXorf36	0.821772	0.615891	1.09648	0.182195
ASCL4	0.0208407	7.06292e-05	6.14949	0.182205
LTB4R	0.989181	0.973494	1.00512	0.182303
MANBAL	1.00836	0.996097	1.02077	0.182381
LEF1	0.916541	0.806242	1.04193	0.182817
PCCA	1.17028	0.928542	1.47494	0.18288
SCRN3	1.06864	0.969155	1.17833	0.183019
TMEM219	1.00743	0.996508	1.01848	0.183148
MRPS9	1.02496	0.988417	1.06286	0.183192
ELK1	1.03925	0.981969	1.09988	0.183194
C1QBP	1.0059	0.99722	1.01466	0.183284
WDR48	0.893201	0.756314	1.05486	0.183296
GOLGA6L4	2.03619e-06	8.42813e-15	491.931	0.183322
ARMCX1	1.04204	0.980703	1.10722	0.183365
AKT1	1.03625	0.983286	1.09206	0.183433
PNPT1	1.03819	0.982398	1.09716	0.183558
STIP1	1.00507	0.997604	1.0126	0.18357
HYPK	0.197949	0.0181839	2.15486	0.183614
ASB2	1.07596	0.965876	1.19859	0.183685
PDIA4	1.00401	0.998103	1.00995	0.183808
CIAO1	1.02394	0.988826	1.0603	0.183913
NDUFAF4	1.05166	0.976343	1.13278	0.184021
LCORL	0.614494	0.299512	1.26073	0.184153
TUBB2B	0.905012	0.780968	1.04876	0.184509
EIF3H	1.00999	0.995265	1.02494	0.184612
ATP5C1	1.00607	0.997114	1.0151	0.184785
MYL5	0.843838	0.656525	1.08459	0.184885
DCAF8	0.916893	0.806512	1.04238	0.184929
SFT2D2	0.932661	0.841324	1.03391	0.184935
VAMP7	1.02565	0.987932	1.06481	0.185207
TMTC3	1.02914	0.986319	1.07382	0.185287
UQCRBP1	0.512032	0.190175	1.37861	0.185306
GPX7	0.967816	0.922079	1.01582	0.185363
C17orf53	1.05554	0.974358	1.14349	0.185575
MRPS15	1.01239	0.994094	1.03102	0.185703
CTNNA1	1.0099	0.99527	1.02474	0.185837
PPP1R15B	1.02777	0.986892	1.07035	0.185902
STAU2-AS1	0.193494	0.0169649	2.2069	0.185979
PKP1	0.999109	0.99779	1.00043	0.186032
CAB39L	1.23067	0.904755	1.67398	0.186066
GPR171	0.819189	0.60947	1.10107	0.186229
MRPL36	1.00797	0.99617	1.01991	0.186431
C8orf82	0.960203	0.904046	1.01985	0.186583
MESDC1	1.06356	0.970523	1.16552	0.187045
CATSPER2P1	1.9039	0.731517	4.95522	0.187045
CMSS1	1.03135	0.985112	1.07975	0.187174
OMD	0.955896	0.89391	1.02218	0.187293
HOXA3	1.18393	0.920951	1.52199	0.187702
LNPEP	1.09335	0.957389	1.24861	0.187762
SMURF2	1.07882	0.963648	1.20775	0.187809
MYLK3	1.10723	0.951446	1.28853	0.187961
FBXW7	0.838711	0.645501	1.08975	0.187977
RPS24	1.00158	0.999226	1.00395	0.188324
HLA-A	1.00036	0.999825	1.00089	0.188506
ACOT13	1.08312	0.961545	1.22007	0.188703
MBOAT7	1.02456	0.988139	1.06232	0.188913
POLR3H	0.938789	0.854361	1.03156	0.188937
SDCBP2	0.989781	0.974726	1.00507	0.189033
URM1	1.02166	0.989508	1.05485	0.189039
LIPA	1.01505	0.992671	1.03794	0.189056
TBPL1	1.09302	0.95715	1.24818	0.18908
CHM	1.15291	0.93231	1.4257	0.189143
SLC27A6	0.671593	0.370685	1.21677	0.18921
ZG16	15.8662	0.255437	985.518	0.189479
XPC	0.92764	0.829167	1.03781	0.189577
THAP1	1.1119	0.948934	1.30285	0.189608
EGOT	0.152664	0.0092065	2.53151	0.18961
TMEM106C	1.01349	0.993394	1.034	0.189714
AP3S2	1.26542	0.890087	1.79902	0.189742
TNFAIP8L3	0.943089	0.864001	1.02942	0.189794
RBM6	0.94328	0.864434	1.02932	0.189815
RPS6KA4	1.00881	0.995667	1.02213	0.189829
MRPL18	1.00852	0.995807	1.02139	0.189929
MARCKSL1	0.996071	0.990224	1.00195	0.190095
SNAPC5	1.05749	0.972659	1.14972	0.190132
GPR22	14848.8	0.00848925	2.59726e+10	0.19029
MICA	1.03474	0.983178	1.08901	0.19037
WBP5	1.00558	0.997239	1.01399	0.190397
PRPF39	0.926559	0.826566	1.03865	0.190482
API5	1.01672	0.991786	1.04228	0.190548
CAPN2	1.01055	0.994792	1.02655	0.190625
RNF187	1.00916	0.995473	1.02303	0.190638
RBM5	0.912412	0.795344	1.04671	0.19076
MRPS11	1.08613	0.959662	1.22926	0.190847
TMEM223	1.03976	0.980728	1.10234	0.191075
RNASEH1	1.05961	0.971508	1.1557	0.191103
DIAPH1	1.01056	0.994769	1.0266	0.191121
MYO9B	0.962081	0.907891	1.0195	0.191244
ZBTB41	1.11552	0.946838	1.31425	0.191244
GABRE	0.948212	0.875524	1.02694	0.191279
EN2	0.827956	0.623779	1.09896	0.191288
SPHK1	0.98576	0.964776	1.0072	0.191395
NBEAP1	1.23248	0.900706	1.68646	0.191423
SH3BGRL3	0.998492	0.996234	1.00076	0.19145
TREM2	1.00751	0.996261	1.01889	0.191466
FKBP14	1.04413	0.978598	1.11405	0.191627
DKKL1	0.361924	0.0787172	1.66404	0.191652
OR2A9P	0.092694	0.0026056	3.29758	0.191827
PIP5K1A	1.0321	0.984258	1.08226	0.191991
TUFM	1.00427	0.997861	1.01073	0.192001
ERGIC3	1.0063	0.996849	1.01585	0.192044
NKX2-3	0.828344	0.624206	1.09924	0.192053
KLHL12	1.0353	0.98271	1.0907	0.192162
TSPYL1	1.01917	0.990494	1.04868	0.192199
HSPD1	1.00287	0.998557	1.0072	0.192545
U2SURP	1.03019	0.985117	1.07733	0.192546
PRMT5	1.01514	0.99245	1.03836	0.192574
CCDC28B	0.906434	0.781902	1.0508	0.192641
PAX3	1.72344	0.759663	3.90994	0.192813
STC2	1.02682	0.986714	1.06856	0.192922
HCG9	0.0197536	5.35178e-05	7.29112	0.193177
CTGF	0.99793	0.994821	1.00105	0.19319
FADS2	0.974587	0.937509	1.01313	0.193334
SH3BP5	0.863646	0.69245	1.07717	0.193428
ZNF219	0.946532	0.871302	1.02826	0.193431
XRCC3	1.12467	0.942143	1.34256	0.193481
CCDC57	0.811924	0.593104	1.11148	0.193483
PROX1	0.679829	0.379984	1.21628	0.193512
PODXL2	0.983629	0.959447	1.00842	0.193701
CAMKK1	0.886362	0.738934	1.0632	0.193716
PSMF1	1.01524	0.992331	1.03869	0.193937
COPA	1.014	0.99295	1.03549	0.193969
RTL1	2.30799	0.653045	8.15686	0.194135
PTGES3L-AARSD1	6.40749	0.387838	105.858	0.194269
HDAC4	0.860808	0.686449	1.07946	0.194323
ZNF221	2.21955	0.665154	7.40641	0.194702
KLHL6	0.808759	0.586768	1.11474	0.194801
ARL6IP4	0.649623	0.338394	1.2471	0.194853
TMEM230	1.01397	0.992918	1.03548	0.194905
TTF2	1.03163	0.984177	1.08137	0.194936
MAGEA9B	1.11955	0.943768	1.32808	0.195025
SLC16A9	0.949631	0.87822	1.02685	0.19508
MED13	1.04288	0.978686	1.11129	0.195201
CXCL11	1.00213	0.998907	1.00536	0.195461
TTC23	1.0681	0.966643	1.18021	0.195752
LEMD1-AS1	0.0138724	2.12371e-05	9.06171	0.195834
SMYD5	1.04156	0.979216	1.10788	0.195985
APEX2	1.02169	0.988982	1.05549	0.196136
IBTK	1.08792	0.957426	1.23619	0.196152
ZNF878	0.464605	0.145236	1.48625	0.196335
HSD17B11	1.03888	0.98047	1.10078	0.196373
HTRA2	1.05649	0.971959	1.14838	0.196519
POU2AF1	0.910589	0.7899	1.04972	0.196666
ITGB4	1.00157	0.999187	1.00395	0.197196
OIP5	1.04059	0.979521	1.10547	0.197254
C1orf174	1.081	0.960298	1.21688	0.197278
DDX23	1.0295	0.984988	1.07602	0.197325
CLDN1	1.00116	0.999394	1.00293	0.197847
ALG1	1.08675	0.957473	1.23348	0.197948
TMEM37	0.962744	0.90865	1.02006	0.198139
DPYSL2	0.96474	0.913409	1.01896	0.198158
PAPLN	0.94295	0.862222	1.03124	0.198302
DNAJA1	1.00334	0.998255	1.00845	0.198372
ACSL5	1.02705	0.986101	1.06969	0.198553
MYD88	0.98175	0.954557	1.00972	0.198722
DR1	1.06724	0.966393	1.1786	0.198813
ARMC6	0.958207	0.897796	1.02268	0.198837
RFPL1	0.0614999	0.000873678	4.3291	0.19885
CSTF2T	1.04372	0.977757	1.11413	0.198919
RRAGB	0.906683	0.780789	1.05288	0.198999
SRP9	1.00505	0.997354	1.01281	0.199012
ATP8B5P	8.18009e-05	4.7245e-11	141.632	0.199101
CCDC115	1.04164	0.978755	1.10856	0.199136
ISLR2	0.609079	0.285725	1.29837	0.199196
GTF2H2C	3.40391	0.52456	22.0882	0.199222
PAIP1	1.01685	0.991235	1.04313	0.199248
C17orf80	1.08432	0.958247	1.22697	0.199262
C9orf91	1.05745	0.970997	1.15159	0.199283
RPL10L	1.24779	0.889857	1.74971	0.199342
SLC28A2	7.165e-05	3.33704e-11	153.84	0.1995
CRMP1	0.946629	0.87054	1.02937	0.199525
PHAX	1.0638	0.967875	1.16924	0.199574
[truncated: 6,356 more rows]
